# Supplementary material for: Diaryl-hemiindigos as visible light, pH, and heat responsive four-state switches and application in photochromic transparent polymers
Source: Nat Commun. 2023 Jul 20;14:4382. doi: 10.1038/s41467-023-39944-x (PMC10359318; doi:10.1038/s41467-023-39944-x)
Supplement: Supplementary file 3 — Source Data [file 41467_2023_39944_MOESM3_ESM.xlsx]

## Sheet: Figure 3a
compound 2c				compound 4b				compound 4c
x-axis: wavelength in nm	y-axis: E-Isomer (L mol^-1 cm^-1)	y-axis: Z-Isomer (L mol^-1 cm^-1)		x-axis: wavelength in nm	y-axis: E-Isomer (L mol^-1 cm^-1)	y-axis: Z-Isomer (L mol^-1 cm^-1)		x-axis: wavelength in nm	y-axis: E-Isomer (L mol^-1 cm^-1)	y-axis: Z-Isomer (L mol^-1 cm^-1)
800.001	91.9389	-15.657		800.001	50.9559	-56.2781		800.001	-9.75615	24.5567
798.995	73.4762	-11.7462		798.995	43.8964	-46.6058		798.995	-18.2688	7.56364
797.988	100.634	-18.4776		797.988	42.9962	-3.14731		797.988	-28.3922	11.285
797.015	91.3307	-14.1603		797.015	63.7902	-28.4656		797.015	-22.6033	22.0017
796.008	71.6378	-5.38839		796.008	14.5891	-13.8907		796.008	-46.7591	-2.12835
795	79.5222	-7.03798		795	44.4467	34.974		795	-41.1615	-5.56085
793.991	101.651	-18.6202		793.991	30.5773	-14.1547		793.991	-6.5342	30.8762
793.017	87.3573	-8.11238		793.017	22.4987	-11.1723		793.017	-22.2515	-8.06573
792.008	63.4542	-8.3722		792.008	84.9438	-62.9584		792.008	-27.2079	39.3765
790.998	82.2659	-38.2338		790.998	40.3216	0.230926		790.998	-22.7597	-5.12709
789.988	103.875	-34.3028		789.988	55.7616	16.9443		789.988	-17.897	27.7282
789.013	96.2408	-18.4086		789.013	24.6808	33.6968		789.013	-5.72267	-9.71618
788.002	84.4558	-30.6292		788.002	60.288	-4.79346		788.002	-15.5255	-1.42038
786.991	69.3289	-10.4176		786.991	50.2111	-92.7033		786.991	-27.0473	28.6607
786.014	75.0622	-14.7706		786.014	11.5651	-10.3191		786.014	-44.0161	-30.6661
785.002	71.116	-22.1712		785.002	-3.70971	22.3603		785.002	-36.1947	-14.9751
783.99	73.6719	-38.984		783.99	35.5575	-28.5478		783.99	-35.2071	49.2934
783.012	68.5622	7.26717		783.012	-1.12673	-23.4611		783.012	-25.2149	31.2458
781.998	102.673	12.3584		781.998	12.8021	9.45498		781.998	-39.764	-7.79934
780.985	84.3259	-33.7809		780.985	65.5985	21.1261		780.985	-32.1816	12.9572
780.006	107.8	-26.7512		780.006	35.9798	-19.3504		780.006	-36.5409	-15.8058
778.992	93.0402	-1.64264		778.992	22.6746	15.0641		778.992	-42.0192	-7.26754
778.012	95.608	-24.9725		778.012	45.9224	-25.848		778.012	-5.0745	-15.1162
776.997	61.7057	-20.0981		776.997	109.298	8.2269		776.997	-44.4212	44.0192
776.016	105.449	-27.3167		776.016	-9.84453	-14.8906		776.016	-48.6093	17.3199
775	88.5222	-40.4983		775	72.2781	-0.609344		775	-28.5409	-0.342464
773.984	90.5203	-23.058		773.984	57.4988	-13.3071		773.984	-41.4785	-0.721367
773.002	74.6348	-14.925		773.002	19.2419	-1.33609		773.002	-8.08875	18.6773
771.985	99.5917	-2.65307		771.985	6.55621	9.87735		771.985	-14.9583	8.0465
771.003	75.987	5.89979		771.003	86.406	-7.74412		771.003	-26.9811	-26.1509
769.985	114.322	-22.8726		769.985	28.4259	-5.38329		769.985	-44.9202	10.9572
769.002	98.9996	-27.6916		769.002	61.5525	12.0666		769.002	-32.8424	-10.4002
767.983	92.1389	-11.434		767.983	43.4339	-33.8398		767.983	-28.9193	-26.9249
767	89.1784	-18.3931		767	26.6847	-27.9371		767	-11.9417	18.8803
766.015	88.9372	-15.2128		766.015	51.3753	-11.5675		766.015	-15.5389	10.4733
764.996	81.2	-17.5054		764.996	52.0631	-3.17632		764.996	-28.8608	17.9403
764.011	94.9989	-15.9733		764.011	53.643	-6.46657		764.011	-18.5624	17.7958
762.99	92.8904	-10.9124		762.99	39.9925	-24.7569		762.99	-7.9124	30.2085
762.004	92.0902	-26.7346		762.004	22.3717	-17.0072		762.004	-23.5461	20.7595
760.983	110.557	-8.71167		760.983	46.8016	-24.1686		760.983	-23.8117	-2.33712
759.997	80.824	-23.4739		759.997	77.3551	-14.0717		759.997	2.27454	5.44296
759.01	89.6066	-4.91911		759.01	59.0032	-31.6654		759.01	-16.448	36.4353
757.988	79.3411	-25.3861		757.988	35.8608	-31.3861		757.988	-30.436	37.9393
757	116.711	-20.7964		757	37.3872	1.74922		757	-35.2918	-5.1979
756.012	73.3119	-14.8885		756.012	39.2282	-24.4236		756.012	-45.1931	7.80053
754.989	68.1167	-24.7914		754.989	39.8493	-24.6227		754.989	-58.2178	16.9372
754	97.0846	-14.6395		754	50.3605	-2.73782		754	-29.9372	21.4777
753.011	81.6279	-1.07572		753.011	58.0475	-32.534		753.011	-37.0096	-2.65399
751.987	95.2535	-40.8271		751.987	22.87	-13.4175		751.987	-42.0586	12.3007
750.997	66.0498	-35.3127		750.997	72.6133	20.4233		750.997	9.34277	33.5596
750.007	90.7487	-20.9785		750.007	34.0075	-30.6835		750.007	-27.4072	28.8952
749.017	89.5585	-35.9038		749.017	61.2654	-58.1891		749.017	-19.9275	3.3047
747.99	110.877	-28.5795		747.99	51.2778	-8.35256		747.99	-41.4847	17.2596
746.999	85.2262	-49.0846		746.999	68.67	-32.8742		746.999	-48.1567	24.5299
746.008	106.374	-15.2591		746.008	73.5036	-33.2921		746.008	-17.4608	7.99427
745.016	99.3954	-22.206		745.016	82.7446	-14.8034		745.016	-14.6269	5.3653
743.989	93.3767	-26.5741		743.989	56.5749	-50.9626		743.989	-25.5934	2.12517
742.996	116.262	-31.9953		742.996	70.988	-10.8401		742.996	-14.309	14.9323
742.003	102.768	-38.9577		742.003	55.7798	32.5843		742.003	-33.8229	11.36
741.01	96.6683	-11.7488		741.01	59.4048	6.80861		741.01	-24.8683	14.2795
740.016	99.6757	-12.1905		740.016	25.3689	-9.8106		740.016	-21.2934	15.9405
738.987	95.6658	-25.3445		738.987	53.683	-61.6029		738.987	-9.07402	-6.18724
737.993	93.4062	-18.8959		737.993	39.7267	-21.4045		737.993	-30.4567	13.1522
736.998	100.547	-20.6138		736.998	56.878	-52.2127		736.998	-15.0805	18.6394
736.003	104.025	-8.02344		736.003	43.9265	0.231074		736.003	-37.836	13.2737
735.008	91.75	-15.0656		735.008	34.0308	-7.74717		735.008	-22.5071	-5.2955
734.012	115.473	-26.6961		734.012	47.2851	-27.1541		734.012	-29.5308	-2.81762
733.016	92.073	-34.4851		733.016	44.829	-42.8358		733.016	-36.742	12.7712
731.984	95.958	-11.8299		731.984	40.9241	-32.9967		731.984	-21.1303	10.3563
730.987	102.137	-24.577		730.987	71.2255	-29.5157		730.987	-38.9936	-2.02437
729.99	108.374	-10.7822		729.99	47.5731	-27.5235		729.99	-46.6298	12.7821
728.993	108.599	-17.9375		728.993	34.8881	-26.1662		728.993	-24.4766	14.165
727.995	100.449	-10.6866		727.995	55.3396	-33.2266		727.995	-34.6582	1.23576
726.997	117.68	-9.09621		726.997	50.7549	-27.0201		726.997	-26.3438	10.4148
725.999	122.037	-8.93889		725.999	45.2406	-27.6269		725.999	-28.0767	7.15421
725	99.0105	-26.7886		725	59.5405	-24.789		725	-29.7906	31.9283
724.001	91.5066	-28.4615		724.001	51.5885	-17.46		724.001	-21.0587	5.95889
723.001	95.0241	-20.344		723.001	64.8688	-20.164		723.001	-26.843	21.5241
722.001	102.864	-25.94		722.001	74.9316	-17.4908		722.001	-44.2289	0.77992
721.001	100.07	-21.5788		721.001	47.3969	-19.3526		721.001	-39.6093	6.43579
720.001	93.6868	-19.5323		720.001	37.937	-19.1869		720.001	-24.7209	26.7094
719	98.8724	-16.4545		719	74.2592	-29.4327		719	-21.4234	21.2506
717.999	110.593	-16.9153		717.999	62.1102	-4.86275		717.999	-36.1499	15.6992
716.997	102.116	-31.0967		716.997	50.1585	-8.67733		716.997	-36.0314	9.19294
715.995	102.57	-29.3196		715.995	53.1206	-30.078		715.995	-43.4552	10.1793
714.993	103.971	-8.88168		714.993	48.0041	-21.1925		714.993	-38.6553	12.5762
713.991	104.705	-27.6452		713.991	58.2872	-23.7321		713.991	-30.8884	14.6279
712.988	107.363	-10.8905		712.988	67.0843	-23.7984		712.988	-26.2374	8.30771
711.985	110.459	-25.1047		711.985	59.548	-41.7361		711.985	-40.6236	11.3464
711.017	111.743	-22.5167		711.017	65.6731	-35.3479		711.017	-24.8116	12.8934
710.013	96.832	2.96323		710.013	48.7452	-33.473		710.013	-22.2521	4.20624
709.009	105.323	-11.0167		709.009	53.3609	-36.0632		709.009	-46.1406	16.4358
708.004	104.028	-21.9315		708.004	65.248	-12.4106		708.004	-26.805	4.3232
707	108.118	-19.6051		707	58.0231	-19.3392		707	-22.4839	-6.77192
705.994	105.183	-26.9702		705.994	46.3216	-7.57444		705.994	-27.4776	15.6526
704.989	108.859	-19.847		704.989	48.7197	-17.2363		704.989	-31.6858	6.14638
703.983	103.999	-3.27615		703.983	68.9777	-36.3994		703.983	-29.1284	6.87476
703.013	97.6391	-15.2488		703.013	63.8703	-40.9679		703.013	-27.7662	19.9775
702.006	110.496	-17.8744		702.006	71.9697	7.98975		702.006	-18.0687	22.8616
700.999	109.962	-19.1696		700.999	60.1097	-3.55635		700.999	-23.1944	13.1888
699.992	108.459	-17.6596		699.992	62.6894	-26.0568		699.992	-26.1188	19.515
698.985	109.063	-23.3769		698.985	82.0761	-21.2126		698.985	-26.7416	9.95977
698.013	110.344	-11.3122		698.013	67.0794	-35.9377		698.013	-32.2655	13.8687
697.005	99.0517	-20.2149		697.005	79.3086	-15.5467		697.005	-32.2123	14.9532
695.996	102.399	-10.3753		695.996	71.9033	-26.4235		695.996	-18.5135	12.4865
694.987	107.911	-10.4354		694.987	71.7545	-28.4354		694.987	-20.3312	-10.8228
694.014	113.079	-21.298		694.014	84.5406	-6.60097		694.014	-15.4477	20.7571
693.005	109.012	-1.96593		693.005	69.3496	-21.0352		693.005	-24.277	15.0878
691.995	111.735	-3.01406		691.995	66.008	-33.8854		691.995	-28.163	14.0698
690.985	123.024	7.46661		690.985	82.0309	-12.2883		690.985	-31.2324	16.976
690.01	107.032	-7.68535		690.01	91.134	-29.0307		690.01	4.10197	-0.0433031
689	99.4122	-15.0595		689	83.3967	-19.4099		689	-10.4057	24.7763
687.989	122.853	-16.8322		687.989	103.747	-3.81238		687.989	-8.7008	22.8524
687.013	110.414	-24.5212		687.013	94.1428	-10.3064		687.013	-6.28071	2.99744
686.002	103.324	-6.11411		686.002	91.7718	-14.5196		686.002	-3.64825	7.35738
684.99	103.539	-8.27621		684.99	97.5929	-41.919		684.99	-12.4503	12.5939
684.013	102.477	7.92289		684.013	121.501	-24.7027		684.013	-32.4773	10.3453
683.001	116.992	16.8788		683.001	113.074	-33.4356		683.001	-24.394	20.6657
681.988	112.082	-7.49691		681.988	106.703	-15.5098		681.988	-8.22931	26.5226
681.011	114.641	-13.6626		681.011	125.863	-3.69842		681.011	-18.0997	15.2607
679.997	110.759	-13.3458		679.997	108.158	-45.9745		679.997	-11.9597	8.71644
678.983	113.287	-1.82464		678.983	128.04	-21.8303		678.983	15.0209	8.25074
678.005	114.042	2.11957		678.005	133.354	-22.5379		678.005	-19.4753	3.20565
676.99	117.242	10.0591		676.99	125.702	-20.5193		676.99	-5.67614	0.517178
676.012	120.901	11.9793		676.012	153.399	-32.403		676.012	18.4587	14.925
674.996	116.769	0.220833		674.996	145.965	-39.0629		674.996	-5.22176	22.1906
674.017	113.148	23.8902		674.017	145.257	-24.048		674.017	0.304409	6.7343
673.001	118.132	3.32223		673.001	148.313	-12.166		673.001	-3.06046	6.87623
671.985	106.166	37.75		671.985	134.681	-46.4857		671.985	5.08243	25.785
671.005	120.808	-1.11153		671.005	177.244	-28.9872		671.005	15.3023	15.2571
669.988	115.304	14.3216		669.988	193.463	-22.0331		669.988	11.943	-2.74739
669.007	99.821	22.0618		669.007	168.045	-17.691		669.007	-11.791	-2.46587
667.99	128.059	35.2769		667.99	163.799	-18.7523		667.99	20.9756	-0.762234
667.009	113.607	29.7587		667.009	196.291	18.4416		667.009	20.468	6.02056
665.991	125.043	35.5706		665.991	266.39	14.4242		665.991	37.7093	5.369
665.009	102.942	44.6869		665.009	217.521	-33.0024		665.009	20.3742	6.56595
663.99	116.923	40.8001		663.99	245.794	-9.87085		663.99	33.9145	4.25977
663.007	123.437	43.3082		663.007	247.654	-28.1471		663.007	36.9904	-1.45993
661.988	105.087	58.0736		661.988	265.169	-36.9976		661.988	43.0731	21.0177
661.005	115.359	61.4065		661.005	281.115	-6.15086		661.005	41.1666	-18.8026
659.985	114.358	68.2332		659.985	294.831	-29.5298		659.985	44.7498	-0.649382
659.001	111.227	79.5974		659.001	313.276	-30.3602		659.001	51.6811	-0.0436867
658.017	106.179	86.092		658.017	327.011	-24.4971		658.017	62.239	-13.298
656.997	108.059	90.5272		656.997	352.352	-29.2178		656.997	71.7714	2.95858
656.012	122.921	107.158		656.012	354.649	-4.75279		656.012	69.1134	-0.575944
654.991	111.313	106.769		654.991	405.928	-22.5915		654.991	96.7466	-2.42183
654.005	109.43	105.994		654.005	402.869	-34.6654		654.005	88.9178	-1.17651
652.983	104.854	98.7969		652.983	423.991	-31.895		652.983	102.874	-2.74384
651.998	114.376	127.988		651.998	436.565	-17.0021		651.998	105.954	-14.7189
651.012	122.506	155.88		651.012	482.961	-2.81747		651.012	137.239	22.2857
649.989	109.617	168.862		649.989	507.329	-34.6154		649.989	108.856	-1.21376
649.002	106.429	189.613		649.002	532.087	-10.8528		649.002	122.432	-14.7543
648.015	99.5076	181.418		648.015	532.353	-10.3151		648.015	153.184	1.78582
646.991	118.527	212.084		646.991	559.046	-39.8233		646.991	167.361	1.49977
646.004	111.402	218.847		646.004	616.065	-3.40333		646.004	164.813	-9.27855
645.016	116.73	237.479		645.016	631.192	17.7075		645.016	205.017	-9.06498
643.991	111.267	254.839		643.991	663.443	-8.54978		643.991	197.827	-15.346
643.003	94.3652	268.783		643.003	723.549	-20.363		643.003	233.575	-18.4358
642.014	102.022	294.519		642.014	728.142	-17.0997		642.014	231.307	-7.7894
640.989	96.7937	321.054		640.989	803.08	-4.27978		640.989	232.823	-13.2549
639.999	104.7	342.81		639.999	822.869	-31.2876		639.999	265.792	-8.32565
639.01	93.7757	364.33		639.01	920.503	13.2271		639.01	280.982	-8.28087
637.983	109.506	382.186		637.983	914.726	-5.13935		637.983	305.916	-21.024
636.993	84.1663	409.792		636.993	979.868	1.73886		636.993	321.426	-14.9533
636.003	91.8026	439.9		636.003	1038.29	-8.88702		636.003	348.07	-34.4729
635.012	82.4341	457.181		635.012	1074.21	7.02062		635.012	360.851	-28.0449
633.985	85.6618	502.445		633.985	1130.06	-12.8928		633.985	397.603	-34.0854
632.993	82.4139	523.146		632.993	1147.93	-14.3569		632.993	415.3	-34.927
632.002	95.4695	575.707		632.002	1241.88	23.5461		632.002	434.174	-22.4642
631.01	75.1847	607.06		631.01	1295.63	20.3706		631.01	470.598	-26.2459
630.018	96.7253	648.11		630.018	1379.9	0.390386		630.018	503.723	-44.5012
628.989	78.9274	684.185		628.989	1411.67	-10.712		628.989	516.835	-27.2198
627.996	78.4631	707.616		627.996	1503.57	21.4102		627.996	552.924	-36.3224
627.003	80.8409	763.428		627.003	1553.31	17.9549		627.003	579.466	-44.2354
626.01	72.2245	797.421		626.01	1630.77	12.9015		626.01	630.569	-45.2124
625.017	58.2642	835.208		625.017	1688.35	29.3999		625.017	641.641	-56.7338
623.986	55.4791	881.642		623.986	1725.82	40.5739		623.986	665.619	-47.9265
622.992	56.5692	937.514		622.992	1823.48	52.6643		622.992	706.773	-52.9138
621.998	63.7934	974.599		621.998	1900	34.0799		621.998	736.778	-61.1004
621.003	48.7482	1028.43		621.003	1978.68	67.0794		621.003	795.356	-58.1288
620.009	60.996	1092.76		620.009	2065.07	48.4158		620.009	822.89	-40.5954
619.014	65.4957	1143.43		619.014	2147.24	58.4551		619.014	858.927	-36.4001
618.018	64.1067	1213.9		618.018	2251.79	67.4437		618.018	899.652	-61.4718
616.986	50.743	1273.2		616.986	2324.13	119.055		616.986	954.813	-54.6406
615.99	41.0309	1351.32		615.99	2449.18	94.2554		615.99	993.286	-56.8442
614.994	60.1209	1414.8		614.994	2521.57	133.778		614.994	1057.11	-70.3529
613.997	51.5989	1496.14		613.997	2632.55	136.351		613.997	1094.81	-72.3148
613	49.1333	1567.73		613	2725.74	142.375		613	1143.43	-63.701
612.003	43.0682	1639.08		612.003	2823.38	155.032		612.003	1202.09	-77.7077
611.006	45.5672	1706.34		611.006	2930.63	167.664		611.006	1248.3	-75.4596
610.009	51.2838	1783.57		610.009	3037.26	192.049		610.009	1299.86	-96.0876
609.011	41.4324	1865.27		609.011	3125.09	204.854		609.011	1355.64	-75.3765
608.013	40.2469	1948.96		608.013	3232.1	196.737		608.013	1405.48	-83.6276
607.014	41.1952	2035		607.014	3366.14	243.259		607.014	1475.54	-80.2378
606.016	43.972	2113.19		606.016	3462.37	255.37		606.016	1517.27	-78.1353
605.017	50.5017	2193.29		605.017	3546.47	284.894		605.017	1583.13	-74.3378
604.018	46.9734	2269.05		604.018	3659.6	308.478		604.018	1629.79	-71.3048
603.018	48.7579	2333.23		603.018	3767.04	346.501		603.018	1693.74	-61.9137
601.982	61.3638	2454.81		601.982	3863.17	352.847		601.982	1734.26	-71.0683
600.982	64.4554	2532.94		600.982	3936.62	377.787		600.982	1798.2	-69.0019
599.982	59.568	2619.81		599.982	4070.12	420.746		599.982	1847.59	-63.49
599.018	70.4193	2710.74		599.018	4183.09	468.135		599.018	1928.33	-68.9268
598.017	76.0809	2800.68		598.017	4274.73	494.862		598.017	1967.12	-48.7166
597.016	78.5723	2886.7		597.016	4364.01	525.097		597.016	2026.47	-48.4525
596.015	86.3676	2973.68		596.015	4484.92	544.056		596.015	2095.6	-46.2737
595.014	106.354	3064.26		595.014	4581.01	585.344		595.014	2143.41	-46.0015
594.012	101.362	3156.47		594.012	4681.45	602.767		594.012	2204.72	-32.3237
593.01	113.713	3240.11		593.01	4764.59	661.758		593.01	2254.64	-30.4309
592.008	127.451	3346.93		592.008	4877.81	709.943		592.008	2306.33	-9.16479
591.005	144.978	3436		591.005	4965.85	760.664		591.005	2388.98	-7.85439
590.002	158.978	3538.2		590.002	5098.13	828.96		590.002	2449.84	-0.146937
588.999	181.67	3643.33		588.999	5173.33	886.557		588.999	2514.5	15.8523
587.996	192.008	3726.16		587.996	5282.78	921.261		587.996	2556.49	37.0407
586.992	211.237	3814.25		586.992	5387.67	1004.8		586.992	2623.34	50.0908
585.988	236.502	3906.25		585.988	5475.05	1049.87		585.988	2667.46	73.9802
584.984	259.93	3988.87		584.984	5535.92	1128.15		584.984	2740.74	88.3051
584.017	283.827	4085.91		584.017	5635.21	1207.55		584.017	2793.48	97.1729
583.012	326.144	4145.47		583.012	5701.11	1271.28		583.012	2854.41	113.581
582.008	349.261	4258.85		582.008	5809.89	1328.79		582.008	2895.93	151.174
581.002	388.766	4318.63		581.002	5836.53	1394.52		581.002	2952.98	171.942
579.997	414.544	4385.8		579.997	5921.21	1484.45		579.997	3001.42	200.961
578.991	466.826	4465.73		578.991	6003.02	1566.26		578.991	3040.5	219.661
577.986	498.184	4533.79		577.986	6040.35	1633.8		577.986	3093.71	242.613
577.017	536.653	4595.63		577.017	6118.29	1729.16		577.017	3137.2	282.715
576.01	572.778	4650.81		576.01	6165.12	1805.11		576.01	3176.72	305.209
575.004	614.737	4706.35		575.004	6208.26	1886.53		575.004	3220.95	339.61
573.997	668.755	4758.85		573.997	6259.82	1981.03		573.997	3238.75	378.764
572.99	712.434	4813.41		572.99	6291.28	2050.68		572.99	3277.93	405.452
571.982	762.672	4853.26		571.982	6329.95	2150.19		571.982	3321.22	454.32
571.012	825.932	4900.87		571.012	6365.89	2249.22		571.012	3341.84	487.63
570.004	882.188	4941.8		570.004	6405.79	2369.03		570.004	3374.64	531.013
568.996	937.443	4982.7		568.996	6427.52	2470.28		568.996	3395.62	563.73
567.987	1004.84	5012.23		567.987	6441.5	2565.05		567.987	3423.18	613.232
567.016	1060.87	5041.76		567.016	6473.59	2662.67		567.016	3444.09	659.992
566.007	1130.13	5065.45		566.007	6485.26	2769.23		566.007	3471.09	701.014
564.998	1210.45	5095.03		564.998	6502.4	2886.78		564.998	3478.96	755.476
563.989	1297.1	5114.11		563.989	6504.97	3020.82		563.989	3503.73	818.73
563.017	1366.27	5127.95		563.017	6506.97	3132.09		563.017	3514.12	880.141
562.007	1466.95	5147.74		562.007	6512.33	3255.4		562.007	3508.95	941.677
560.997	1553.46	5140.11		560.997	6521.07	3354.2		560.997	3535.74	999.872
559.986	1638.99	5153.3		559.986	6495.2	3513.11		559.986	3553.77	1057.07
559.013	1735.34	5139.38		559.013	6486.18	3641.04		559.013	3541.67	1115.55
558.002	1827.26	5142.34		558.002	6484.85	3750.97		558.002	3536.19	1182.87
556.991	1922.08	5129		556.991	6469.26	3894.13		556.991	3550.52	1252.02
556.017	2021.15	5111.19		556.017	6456.66	4011.54		556.017	3551.6	1321.03
555.006	2125.63	5079.61		555.006	6424.78	4137.89		555.006	3551.1	1387.98
553.994	2229.65	5065.72		553.994	6395.58	4248.86		553.994	3518.4	1455.81
552.982	2324.66	5053.41		552.982	6373.62	4367.01		552.982	3495.73	1523.67
552.007	2426.07	5010.71		552.007	6336.13	4514.07		552.007	3497.31	1604.33
550.995	2537.12	4995.07		550.995	6299.36	4625.4		550.995	3484.35	1670.28
549.982	2651.09	4954.37		549.982	6277.89	4735.62		549.982	3473.98	1750.05
549.006	2753.66	4918.54		549.006	6244.85	4855.52		549.006	3454.34	1824.58
547.993	2852.03	4877.16		547.993	6185.98	4990.39		547.993	3438.94	1892.08
547.017	2954.83	4836.13		547.017	6146.54	5088.41		547.017	3416.56	1963.7
546.004	3066.31	4793.4		546.004	6112.08	5200.89		546.004	3399.42	2038.21
544.99	3191.02	4756.38		544.99	6061.67	5313.24		544.99	3369.34	2117.81
544.013	3300.28	4698.8		544.013	6019.52	5431.61		544.013	3350.76	2191.64
542.999	3403.86	4648.14		542.999	5947.37	5540.12		542.999	3312.85	2275.5
541.984	3517.1	4596.6		541.984	5907.81	5643.96		541.984	3290	2344.3
541.007	3613.09	4541.97		541.007	5859.56	5721.86		541.007	3264.85	2408.33
539.991	3739.03	4477.62		539.991	5798.74	5842.31		539.991	3230.57	2497.73
539.014	3857.47	4408.54		539.014	5740.58	5948.83		539.014	3196.37	2576.95
537.998	3982.32	4344.2		537.998	5667.72	6062.64		537.998	3159.29	2666.56
536.982	4094.06	4283.97		536.982	5606.39	6140.88		536.982	3122.73	2737.11
536.004	4205.15	4211.51		536.004	5541.47	6231.68		536.004	3080.47	2823.62
534.988	4343.88	4133.4		534.988	5458.27	6354.85		534.988	3044.04	2920.84
534.009	4443.49	4065.74		534.009	5398.69	6439.32		534.009	3004.85	2979.52
532.992	4558.15	3999.4		532.992	5327.71	6498.75		532.992	2963.96	3049.54
532.013	4661	3908.97		532.013	5243.31	6597.58		532.013	2916.06	3129.27
530.995	4771.61	3842.75		530.995	5168.55	6669		530.995	2875.49	3203.44
530.016	4883.27	3748.77		530.016	5086.97	6735.62		530.016	2834.24	3279.53
528.998	4956.35	3680.89		528.998	5037.2	6783.34		528.998	2791.59	3329.71
528.018	5047.49	3616.89		528.018	4971.93	6839.68		528.018	2743.89	3396.74
527	5153.09	3533.26		527	4871.58	6882.41		527	2702.92	3463.23
525.981	5228.77	3470.34		525.981	4791.49	6926.32		525.981	2671.15	3526.5
525	5309.91	3393.28		525	4732.94	6967.09		525	2618.45	3573.46
523.982	5390.58	3313.02		523.982	4674.85	6999.89		523.982	2570.52	3633.7
523	5456.72	3249.84		523	4577.92	7043.11		523	2519.97	3693.21
522.019	5533.81	3153.83		522.019	4506.87	7062.9		522.019	2480.08	3742.99
520.999	5606.71	3092.53		520.999	4430.2	7078.41		520.999	2425.48	3781.23
520.017	5655.86	3006.18		520.017	4358.41	7095.43		520.017	2372.35	3830.63
518.997	5704.98	2943.48		518.997	4275.23	7110.43		518.997	2347.3	3864.13
518.015	5766.42	2867.64		518.015	4213.98	7103.68		518.015	2294.92	3904.47
516.995	5803.51	2793.19		516.995	4116.54	7118.14		516.995	2247.31	3934.18
516.012	5847.62	2718.92		516.012	4061.7	7111.48		516.012	2201.54	3969.8
514.991	5892.53	2644.11		514.991	3970.59	7073.85		514.991	2146.29	3997.45
514.008	5928.86	2567.3		514.008	3898.58	7094.67		514.008	2104.02	4028.19
512.987	5948.43	2483.39		512.987	3815.67	7060.52		512.987	2054.83	4044.42
512.003	5972.6	2424.77		512.003	3730.35	7037.23		512.003	2008.45	4075.94
510.981	5997.62	2329.15		510.981	3656.75	7003.7		510.981	1949.86	4087.66
509.997	6007.25	2261.24		509.997	3562.97	6960.59		509.997	1907.66	4096.74
509.013	6008.46	2188.26		509.013	3480.52	6914.67		509.013	1858.76	4105.35
507.991	6019.36	2113.4		507.991	3406.95	6862.28		507.991	1809.63	4113.96
507.006	6025.34	2040		507.006	3314.55	6822.03		507.006	1752.11	4124.25
505.983	5999.37	1975.36		505.983	3242.3	6768.86		505.983	1709.03	4120.21
504.998	5990.87	1900.08		504.998	3165.5	6704.37		504.998	1660.28	4111.27
504.013	5970.9	1835.77		504.013	3096.8	6626.46		504.013	1611.64	4112.02
502.989	5949.53	1771.61		502.989	3009.75	6569.18		502.989	1573.24	4084.98
502.003	5929.43	1709.95		502.003	2957.57	6508.96		502.003	1535.91	4074.55
501.017	5904.87	1650.6		501.017	2863.21	6444.53		501.017	1488.46	4064.28
499.993	5872.73	1586.08		499.993	2795.48	6368.1		499.993	1436.12	4055.9
499.007	5822.99	1528.31		499.007	2727.13	6285.14		499.007	1403.72	4021.54
497.982	5791.28	1471.65		497.982	2677.35	6190.81		497.982	1351.16	3999.39
496.996	5745.28	1417.98		496.996	2594.4	6124.54		496.996	1310.58	3979.62
496.009	5689.73	1372.26		496.009	2529.52	6053.9		496.009	1280.31	3948.06
494.983	5630.21	1314.24		494.983	2450.69	5968.51		494.983	1240.53	3912.87
493.996	5589.27	1265.22		493.996	2416.89	5876.13		493.996	1205.43	3874.74
493.008	5536.64	1192.69		493.008	2345.56	5776.52		493.008	1154.86	3843.79
491.983	5485.4	1167.32		491.983	2290.33	5701.67		491.983	1133.19	3797.69
490.995	5421.44	1120.88		490.995	2236.21	5633.45		490.995	1100.97	3765.02
490.006	5355.31	1071.83		490.006	2169.91	5516.69		490.006	1053.54	3717.69
489.018	5292.13	1010.59		489.018	2104.48	5445.25		489.018	1033.56	3684.3
487.991	5223.87	973.2		487.991	2068.61	5344.33		487.991	993.449	3642.5
487.003	5170.98	942.203		487.003	2006.96	5242.2		487.003	955.672	3605.21
486.014	5095.23	893.132		486.014	1958.44	5153.66		486.014	938.25	3551.9
484.986	5020.39	846.525		484.986	1915.32	5068.49		484.986	897.589	3503.49
483.997	4951.23	809.026		483.997	1864.79	4960.36		483.997	855.577	3453.39
483.007	4872.29	794.594		483.007	1817.72	4858.17		483.007	844.245	3409.82
482.017	4794.04	756.273		482.017	1767.9	4766.86		482.017	807.656	3359.84
480.989	4717.7	726.779		480.989	1727.44	4691.29		480.989	780.93	3318.44
479.999	4646.49	684.496		479.999	1679.97	4571.14		479.999	758.746	3254
479.009	4564.67	651.483		479.009	1648.07	4514.31		479.009	738.381	3210.74
478.018	4496.78	634.04		478.018	1616.72	4411.01		478.018	715.287	3158.48
476.989	4417.44	609.807		476.989	1602.19	4310.64		476.989	699.82	3105.01
475.998	4343.41	586.897		475.998	1591.54	4254.03		475.998	681.018	3050.04
475.007	4274.82	565.22		475.007	1561.47	4162.45		475.007	661.173	3012.64
474.016	4211.38	554.654		474.016	1550.69	4096.15		474.016	651.013	2957.45
472.986	4148.01	540.213		472.986	1530.74	4007.42		472.986	643.361	2912.66
471.994	4087.27	530.369		471.994	1522.54	3947.57		471.994	627.361	2878.83
471.002	4019.19	530.414		471.002	1521.98	3878.21		471.002	616.411	2839.28
470.01	3957.54	524.399		470.01	1524.98	3835.35		470.01	621.05	2796.07
469.018	3902.97	529.628		469.018	1546.64	3779.26		469.018	618.754	2755.27
467.987	3852.14	536.942		467.987	1583.56	3715.02		467.987	632.527	2722.38
466.994	3809.9	539.826		466.994	1600.98	3679.4		466.994	629.602	2686.39
466.001	3760.76	557.084		466.001	1627.3	3634.31		466.001	639.668	2658.1
465.008	3720.32	576.596		465.008	1661.36	3585.34		465.008	648.452	2628.24
464.015	3678.22	605.064		464.015	1704.35	3559.65		464.015	667.194	2595.09
462.983	3637.48	623.94		462.983	1770.18	3533.84		462.983	689.808	2574.69
461.989	3608.13	658.78		461.989	1828.73	3528.3		461.989	715.565	2559.18
460.995	3577.41	715.379		460.995	1891.56	3506.24		460.995	738.525	2524.83
460.001	3543.31	762.544		460.001	1977.65	3502.01		460.001	777.427	2507.27
459.007	3521.46	812.015		459.007	2058.39	3496.89		459.007	812.511	2488.56
458.013	3504.75	877.382		458.013	2156.06	3492.61		458.013	853.685	2480.34
457.018	3490.62	955.618		457.018	2267.64	3505.88		457.018	909.115	2468.67
455.985	3482.45	1048.86		455.985	2411.34	3531.06		455.985	967.297	2452.89
454.99	3472.51	1141.86		454.99	2541.79	3540.68		454.99	1029.48	2444.31
453.995	3474.41	1251.9		453.995	2687.02	3558.39		453.995	1097.32	2443.39
452.999	3480.43	1358.52		452.999	2831.56	3591.94		452.999	1174.83	2438.8
452.004	3477.86	1475.14		452.004	2984.55	3636.19		452.004	1245.31	2443.82
451.008	3503.56	1579.85		451.008	3158.43	3680.76		451.008	1333.44	2443.66
450.012	3517.17	1736.93		450.012	3326.87	3716.37		450.012	1415.59	2449.45
449.016	3542.02	1875.84		449.016	3486.25	3760.31		449.016	1505.75	2445.05
447.981	3558.59	2010.76		447.981	3684.69	3816.7		447.981	1597.17	2459.28
446.985	3578.01	2170.46		446.985	3857.29	3859.27		446.985	1684.95	2472.32
445.988	3606.35	2294.49		445.988	4039.54	3918.01		445.988	1783.87	2478.86
444.991	3633.19	2473.83		444.991	4227.02	3970.71		444.991	1879.57	2489.21
443.994	3664.57	2626.42		443.994	4434.48	4036.7		443.994	1989.42	2510
442.997	3694.46	2779.81		442.997	4625.63	4099.89		442.997	2096.12	2518.18
441.999	3737.95	2926.82		441.999	4799.91	4151.11		441.999	2199	2531.15
441.002	3758.68	3071.46		441.002	4953.25	4195.52		441.002	2288.29	2540.89
440.004	3794.21	3221.21		440.004	5157.48	4277.31		440.004	2402.61	2553.14
439.006	3821.98	3367.68		439.006	5318.79	4318.6		439.006	2504.88	2563.23
438.008	3854.11	3524.19		438.008	5499.62	4361.35		438.008	2592.13	2591.27
437.01	3894.37	3664.91		437.01	5653.63	4426.21		437.01	2698.98	2599.63
436.011	3923.78	3787.96		436.011	5825.64	4485.81		436.011	2791.67	2606.5
435.013	3946.88	3927.27		435.013	5990.5	4533.03		435.013	2888	2625.83
434.014	3976.16	4067.95		434.014	6126.82	4572.2		434.014	2984.51	2630.04
433.015	3993.58	4180.84		433.015	6259.43	4623.11		433.015	3072.55	2648.67
432.016	4021.64	4302.3		432.016	6405	4669.43		432.016	3152.65	2651.16
431.016	4041.62	4397.17		431.016	6523.24	4717.55		431.016	3233.23	2664.46
430.017	4068.87	4520.85		430.017	6674.46	4753.3		430.017	3317.04	2675.11
429.017	4086.38	4621.21		429.017	6772.48	4798.85		429.017	3390.57	2674.57
428.017	4098.3	4706.46		428.017	6895.46	4855.68		428.017	3461.93	2675.17
427.017	4115.35	4785.65		427.017	6992.63	4872.15		427.017	3524.24	2681.49
426.017	4121.11	4844.43		426.017	7067.19	4901.9		426.017	3577.48	2687.45
425.016	4132.11	4918.71		425.016	7143.82	4932.38		425.016	3637.22	2686.95
424.016	4131.84	4976.45		424.016	7216.32	4956.84		424.016	3678.97	2686.18
423.015	4133.73	5017.58		423.015	7266.19	4970.24		423.015	3717.23	2681.44
422.014	4140.4	5062.72		422.014	7307.64	4988.78		422.014	3751.37	2683.33
421.013	4130.81	5088.19		421.013	7344.2	5001.55		421.013	3778.57	2675.97
420.012	4123.42	5105.79		420.012	7377.41	5034.84		420.012	3811.44	2669.1
419.01	4124.63	5125.52		419.01	7399.54	5035.68		419.01	3830.74	2665.59
418.009	4109.35	5138.69		418.009	7416.95	5052.06		418.009	3845.32	2665.32
417.007	4113.62	5155.21		417.007	7420.59	5051.01		417.007	3861.93	2656.42
416.005	4109.33	5151.78		416.005	7420.25	5046.5		416.005	3860.48	2650.37
415.003	4093.45	5146.75		415.003	7411.74	5057.93		415.003	3861.63	2644.54
414.001	4089.39	5135.6		414.001	7407.23	5066.06		414.001	3859.18	2639.8
412.998	4076.32	5119.94		412.998	7377.97	5064.57		412.998	3857.18	2633.53
411.996	4063.74	5096.41		411.996	7371.34	5061.36		411.996	3859.78	2630.62
410.993	4047.49	5065.92		410.993	7342.98	5060.1		410.993	3843.31	2614.92
409.99	4028.77	5060.17		409.99	7298.77	5051.71		409.99	3842.54	2606.51
408.987	4016.89	5005.11		408.987	7265.17	5032.22		408.987	3828.41	2593.22
407.983	3999.5	4974.46		407.983	7225.29	5051.99		407.983	3796.33	2579.17
407.018	3976.44	4930.86		407.018	7185.83	5024.27		407.018	3778.68	2572.81
406.015	3954.85	4894.82		406.015	7137.93	5006.23		406.015	3776.05	2569.8
405.011	3930	4855.4		405.011	7082.57	4997.26		405.011	3735.82	2547.53
404.007	3905.66	4807.39		404.007	7013.65	4980.9		404.007	3713.13	2527.18
403.003	3878.02	4751.53		403.003	6957.55	4955.4		403.003	3682.76	2524.06
401.999	3833.3	4687.05		401.999	6868.56	4946.32		401.999	3647.77	2509.46
400.994	3800.22	4638.07		400.994	6804.67	4916.36		400.994	3614.62	2490.76
399.99	3756.17	4552.94		399.99	6743.42	4876.32		399.99	3569.32	2470.98
398.985	3717.72	4486.76		398.985	6667.74	4874.1		398.985	3524.23	2453.87
398.019	3674.77	4422.88		398.019	6569.29	4834.12		398.019	3488.3	2431.94
397.013	3630.05	4344.11		397.013	6493.23	4792.67		397.013	3439.68	2417.54
396.008	3591.29	4266.73		396.008	6381.51	4754.16		396.008	3394.4	2398.55
395.003	3536.98	4179.85		395.003	6275.87	4712.07		395.003	3329.68	2383.98
393.997	3497.01	4106.24		393.997	6202.42	4673.77		393.997	3290.67	2366.71
392.991	3458.99	4015.31		392.991	6107.76	4635.45		392.991	3237.72	2351.59
391.986	3418.24	3931.45		391.986	6015.77	4610.62		391.986	3185.16	2336.44
391.018	3367.77	3861.89		391.018	5878.11	4568.52		391.018	3138.84	2315.68
390.012	3328.29	3759.3		390.012	5798.66	4515.17		390.012	3087.24	2291.08
389.006	3288.58	3674.56		389.006	5742.56	4454.95		389.006	3044.43	2274.65
387.999	3242.19	3593.19		387.999	5646.33	4431.87		387.999	2980.97	2265.71
386.992	3198.97	3527.8		386.992	5562.65	4390.03		386.992	2950.44	2237.39
385.986	3161.2	3464.45		385.986	5467.46	4338.57		385.986	2899.21	2221.48
385.017	3110.18	3370.24		385.017	5363.5	4278.74		385.017	2849.38	2190.72
384.01	3059.92	3303.51		384.01	5276.45	4226.49		384.01	2791.57	2169.13
383.003	3016.6	3238.62		383.003	5220.55	4161.54		383.003	2751.23	2159.87
381.995	2956.7	3168.26		381.995	5147.36	4095.37		381.995	2728.19	2129.95
380.988	2911.95	3111.34		380.988	5065.6	4039.62		380.988	2671.43	2105.79
380.019	2852.22	3052.94		380.019	4989.45	3956.55		380.019	2628.25	2064.16
379.011	2792.31	2997.33		379.011	4933.59	3915.68		379.011	2604.24	2039.35
378.003	2735.03	2930.51		378.003	4847.5	3846.54		378.003	2568.69	2012.64
376.995	2669.69	2874.01		376.995	4768.6	3769.17		376.995	2529.09	1979.56
375.986	2629.11	2822.22		375.986	4693.69	3727.63		375.986	2494.56	1958.52
375.016	2554.41	2763.76		375.016	4607.92	3654.74		375.016	2464.28	1927.78
374.008	2479.52	2695.86		374.008	4535.81	3582.99		374.008	2423.55	1892.79
372.999	2434.87	2662.76		372.999	4481.64	3527.91		372.999	2394.41	1871.07
371.99	2367.31	2607.93		371.99	4410.84	3485.49		371.99	2358.79	1854.48
370.981	2312.63	2548.21		370.981	4342.4	3443.9		370.981	2323.9	1818.56
370.01	2264.81	2494.95		370.01	4249.63	3390.46		370.01	2291.02	1802.78
369.001	2217.31	2449.79		369.001	4212.91	3337.04		369.001	2266.7	1800.67
367.991	2180.78	2388.03		367.991	4131.44	3342.1		367.991	2241.97	1783.87
366.982	2133.23	2359.33		366.982	4095.87	3317.97		366.982	2215.17	1772.23
366.01	2103.9	2321.51		366.01	4050.39	3303.07		366.01	2192.95	1768.38
365	2070.11	2287.63		365	4012.51	3301.1		365	2165.71	1772.33
363.99	2038.68	2261.35		363.99	3949.27	3307.59		363.99	2156.52	1768.62
363.019	2021.16	2230.43		363.019	3940.13	3322.78		363.019	2144.2	1777.56
362.008	1988.53	2203.94		362.008	3923.4	3344.59		362.008	2144.06	1799.31
360.998	1975.22	2178.73		360.998	3897.62	3366.81		360.998	2120.39	1794.58
359.987	1960.74	2157.19		359.987	3883.57	3412.07		359.987	2119.9	1825.63
359.015	1944.6	2159.14		359.015	3886.75	3462.95		359.015	2130.68	1854.57
358.004	1956.81	2141.87		358.004	3926.04	3536.33		358.004	2128.83	1870.14
356.993	1943.56	2134.31		356.993	3922.91	3587.32		356.993	2134.83	1913.18
355.981	1956.37	2133.61		355.981	3921.73	3677.57		355.981	2141.94	1946.77
355.009	1951.59	2135.51		355.009	3974.18	3770.65		355.009	2148.89	1994.37
353.997	1983.68	2127.81		353.997	4014.44	3871.65		353.997	2170.11	2047.46
352.985	2002.59	2155.03		352.985	4067.11	3992.6		352.985	2192.07	2101.59
352.012	2041.78	2179.4		352.012	4130.55	4124.79		352.012	2223.07	2164.15
351	2090.22	2209.38		351	4222.03	4274.67		351	2247.12	2230.78
349.988	2188.24	2253.53		349.988	4295.58	4458.44		349.988	2282.22	2312.2
349.015	2248.28	2336.07		349.015	4391.6	4609.23		349.015	2316.29	2392.43
348.002	2356.3	2385.55		348.002	4518.39	4821.61		348.002	2365.1	2489.49
346.99	2417.19	2447.32		346.99	4664.89	5076.05		346.99	2421.84	2610.8
346.016	2485.34	2465.8		346.016	4814.63	5330.43		346.016	2470.95	2733.91
345.003	2511.6	2474.55		345.003	4998.86	5584.04		345.003	2554.57	2861.62
343.99	2565.58	2502.79		343.99	5153.73	5877.62		343.99	2635.83	2987.49
343.016	2640.75	2539.49		343.016	5354.39	6205.66		343.016	2716.11	3153.11
342.002	2724.06	2611.3		342.002	5581.48	6509.32		342.002	2806.27	3307.81
340.989	2805.2	2677.52		340.989	5805.55	6795.75		340.989	2891.74	3444.59
340.014	2912.94	2744.32		340.014	6102.05	7216.97		340.014	3025.44	3640.96
339.001	3007.38	2842.05		339.001	6343.5	7593.71		339.001	3135.62	3834.38
337.987	3128.86	2933.54		337.987	6614.45	7978.93		337.987	3242.41	4011.04
337.012	3248.56	3056.62		337.012	6884.21	8366.4		337.012	3374.56	4213.08
335.998	3379.94	3206.13		335.998	7115.92	8786.49		335.998	3494.9	4380.13
334.983	3561.62	3358.13		334.983	7473.41	9263.61		334.983	3642.34	4629.58
334.008	3743.71	3514.31		334.008	7782.33	9720.38		334.008	3794.02	4858.69
332.993	3906.55	3694.49		332.993	8062.54	10098.1		332.993	3931.45	5080.34
332.018	4089.91	3843.91		332.018	8363.91	10495.3		332.018	4068	5262.83
331.003	4241.35	4054.31		331.003	8656.38	10976.3		331.003	4223.78	5506.95
329.988	4451.87	4231.98		329.988	9039.27	11385.1		329.988	4394.25	5736.5
329.012	4634.94	4432.25		329.012	9378.7	11796.1		329.012	4540.89	5977.26
327.997	4831.14	4608.54		327.997	9704.62	12195.5		327.997	4713.55	6206.32
326.981	5037.46	4799.83		326.981	10071.9	12571.7		326.981	4876.41	6436.48
326.005	5272.8	4966.86		326.005	10404.7	12941.6		326.005	5032.28	6624.12
324.99	5516.8	5239.76		324.99	10757.1	13341.9		324.99	5230.04	6870.84
324.013	5747.22	5449.04		324.013	11101.2	13728.9		324.013	5392.3	7079.96
322.997	6025.95	5657.75		322.997	11413.9	14035.8		322.997	5550.41	7269.35
321.981	6262.37	5911.28		321.981	11800.6	14330.7		321.981	5719.03	7460.9
321.004	6558.62	6162.73		321.004	12115.5	14620.3		321.004	5896.59	7607.22
319.988	6923.76	6474.17		319.988	12550.4	14953.6		319.988	6119.91	7826.83
319.01	7290.92	6701.83		319.01	12963.5	15214.9		319.01	6293.42	8010.05
317.994	7613.95	7027.55		317.994	13363.6	15415.6		317.994	6513	8124.04
317.016	7938.59	7318.3		317.016	13755	15655.2		317.016	6734.38	8274.64
316	8311.44	7626.41		316	14123.8	15895.1		316	6944	8373
314.983	8737.01	7888.4		314.983	14633.9	16027.3		314.983	7166.63	8514.79
314.005	9008.55	8153.94		314.005	14983.5	16146.2		314.005	7382.31	8574.45
312.988	9343.2	8490.3		312.988	15387.8	16248.4		312.988	7595.37	8661.37
312.01	9712.89	8737.99		312.01	15728	16371.4		312.01	7794.24	8726.44
310.992	10003.7	9031.26		310.992	16051.6	16389.1		310.992	7977.2	8776.32
310.014	10281.5	9332.47		310.014	16338.8	16466.1		310.014	8159.21	8815.87
308.996	10530.3	9638.09		308.996	16578.6	16508.4		308.996	8321.18	8843.97
308.018	10747.4	9935.07		308.018	16780.5	16525.2		308.018	8440.35	8864.1
307	10959.3	10232.5		307	16914.6	16518.4		307	8568.55	8883.44
305.982	11233.3	10471.7		305.982	17019.5	16475.6		305.982	8686.99	8890.69
305.003	11385.4	10746.5		305.003	17112.4	16439.7		305.003	8771.56	8877.66
303.985	11502.8	11012.6		303.985	17148.9	16397.4		303.985	8837.96	8863.95
303.005	11671.2	11245.1		303.005	17171	16310.4		303.005	8881.96	8867.18
301.987	11794.7	11443.1		301.987	17155.7	16230.6		301.987	8933.14	8849.59
301.007	11894.1	11609.4		301.007	17119	16151.3		301.007	8944.65	8810.7
299.989	11967.4	11768.2		299.989	17085.8	16028.4		299.989	8973.61	8780
299.009	12039.7	11886.6		299.009	17045.9	15926.3		299.009	8977.75	8749.43
297.99	12119.6	11969.9		297.99	16990.5	15795.5		297.99	8981.13	8720.17
297.01	12119.1	12072.9		297.01	16924.6	15667.2		297.01	8974.84	8670.56
295.991	12146.3	12096.6		295.991	16861.6	15559.1		295.991	8952.22	8625.02
295.011	12169.5	12098.6		295.011	16832.2	15419.3		295.011	8948.03	8569.69
293.991	12159.6	12109		293.991	16773.2	15245.5		293.991	8946.42	8530.56
293.011	12132.5	12077.4		293.011	16783.3	15074.8		293.011	8927.24	8480.48
291.991	12074.8	12036.5		291.991	16734.3	15018.7		291.991	8958.4	8421.6
291.011	12073.5	11936.8		291.011	16723.9	14904.6		291.011	8921.38	8369.41
289.991	12005.7	11813.6		289.991	16609.1	14684.7		289.991	9016.17	8313.51
289.01	11861.4	11770.8		289.01	16584.6	14464.4		289.01	8982.33	8293.67
287.99	11815.1	11622.4		287.99	16758.2	14386.4		287.99	9094.88	8216.08
287.009	11642.7	11577.2		287.009	16583.7	14327		287.009	9150.63	8367.56
285.989	11746.3	11347.3		285.989	16149.8	14469		285.989	9112.36	8367.89
285.007	10978.9	11602.1		285.007	16157.4	13649.9		285.007	8415.8	7405.92
283.987	10932.6	12065.2		283.987	16050.7	15122.9		283.987	9063.12	7091.68
283.005	12238.5	11904.5		283.005	15594.5	14643.8		283.005	7570	6407.16
281.984	11376.2	10778.7		281.984	13441.8	11699.9		281.984	8080.12	5889.67
281.003	18021	2808.82		281.003	10018.6	9871.26		281.003	1758.25	6739.62
279.982	9516.29	1707.18		279.982	7871.18	7825.17		279.982	11192.5	3047.66
279	8960.12	756.87		279	5948.82	16726		279	8780.18	2915.3
278.018	3364.3	3642.79		278.018	291492	-72338.7		278.018	1724.47	18999.8
276.997	5506.34	9398.21		276.997	-1527.89	8710.84		276.997	-49855	208272
276.014	8129.97	-5801.7		276.014	18080.6	15055.7		276.014	3878.87	8226.75
274.993	157964	-51760.1		274.993	290055	-65792.1		274.993	5202.15	-10240.9
274.01	8186.24	2016.83		274.01	292271	-75886.3		274.01	1039.34	9667.37
272.988	157898	-51354.5		272.988	9488.53	-3796.34		272.988	-5047.28	8591.73
272.006	2221.25	6163.56		272.006	-2457.45	6137.38		272.006	1358.31	3960.53
270.984	145352	25710.7		270.984	-73545.5	305630		270.984	4225.44	3722.95
270.001	-24615	179675		270.001	752.671	837.091		270.001	7145.25	-3412.42
269.018	128602	128602		269.018	289818	-64712.5		269.018	-3240.41	1809.31
267.996	4412.57	5748.69		267.996	-992.837	14963.6		267.996	6325.68	5162.28
267.013	128602	128602		267.013	-44686.5	297958		267.013	4503.21	6428.26
265.99	-25.0479	8810.14		265.99	5572.77	-1539.09		265.99	2956.22	7644.46
265.007	8113.9	-1940.67		265.007	382.162	453.463		265.007	2254.37	-5039.85
263.984	157939	-51609.7		263.984	298070	-102301		263.984	3932.69	-7522.25
263	146134	20905.1		263	-57941.2	301482		263	300.555	8673.91
262.017	8585.35	7574.74		262.017	104731	86173.3		262.017	4170.03	-6942.51
260.994	4086.5	-943.679		260.994	-7493.47	-3101.75		260.994	7035.33	-4685.3
260.01	157784	-50655		260.01	-3725.33	3931.5		260.01	3613.76	3052.38
258.986	52048.3	54246.1		258.986	8204.45	4485.49		258.986	12359	11992.2
258.002	-24867.1	179759		258.002	264362	51255.2		258.002	193598	-54710.6
257.018	128602	128602		257.018	292373	-76350.1		257.018	-6287.96	1520.04
255.995	128602	128602		255.995	292119	-75192.3		255.995	8487.72	620.145
255.01	-29520.5	181310		255.01	-62226.2	302621		255.01	32718.1	183607
253.986	155995	-39665.6		253.986	-52981.7	300163		253.986	-4416.67	7431.11
253.002	145738	23341.6		253.002	6369.64	7263.58		253.002	8877.41	-419.266
252.017	-2510.05	-907.892		252.017	-46296.5	298386		252.017	-990.863	10865.2
250.993	3972.89	3799.59		250.993	293520	-81576.5		250.993	12345.1	-4707.89
250.008	157283	-47581.5		250.008	12855.1	-627.504		250.008	-3214.05	945.815
248.984	1932.46	-209.428		248.984	-60004.3	302030		248.984	2935.3	-7239.08
247.999	5568.05	3819.7		247.999	-62440.7	302678		247.999	-3703.02	-4711.58
247.014	145285	26122.2		247.014	7310	11460.1		247.014	950.433	2986.3
245.989	-3636.86	-1482.8		245.989	-7030.38	17965.3		245.989	62458.8	58741.1
245.004	53371.1	49727.2		245.004	-1370.32	-5690.11		245.004	-438.374	4602.94
244.018	4000.15	5143.82		244.018	-7714.4	-2531.92		244.018	10870.5	1210.83
242.994	157304	-47705		242.994	1676.94	12280.3		242.994	-4187.53	146.324
242.008	-1093.09	1632.02		242.008	3283.04	9284.63		242.008	-1061.56	1325.3
240.983	1564.24	3512.21		240.983	4587.82	4868.47		240.983	2480.03	-5281.19
239.997	3933.48	1388.02		239.997	4511.81	540.676		239.997	11905.5	-953.35
239.011	2904.09	2998.74		239.011	7804.77	2498.51		239.011	-361.688	1549.35
237.986	-1615.76	-2854.03		237.986	2343	1955.39		237.986	-148.564	137.582
237	1283.21	16461.1		237	9540.64	510.549		237	6348.48	3860.14
236.014	8242.38	2081.58		236.014	-697.688	7912.69		236.014	1592.79	6045.78
234.988	1215.01	-4278.23		234.988	292480	-76836.5		234.988	-44197.2	206582
234.002	157508	-48962.8		234.002	12098.2	4010.7		234.002	193484	-54189.6
233.015	-5215.86	8418.21		233.015	611.214	-11809.5		233.015	1441.96	-249.917
231.989	158457	-54789.1		231.989	16168.5	-8591.22		231.989	5874.7	-2060.76
231.003	-27455.5	180622		231.003	-1246.16	7623.88		231.003	-4325.74	-4160.07
230.016	156875	-45070.1		230.016	885.864	17040.4		230.016	4202.06	-4599.15
228.99	1098.84	-12565.3		228.99	-19416.6	-4562.78		228.99	-46344.7	207223
228.003	2849.53	-5583.08		228.003	5651.84	3037.25		228.003	42624.8	53466.7
227.016	-6383.83	-2055.93		227.016	3671.39	6899.67		227.016	2817.47	4966.41
225.99	-1213.79	1130.58		225.99	7614.01	6180.97		225.99	2057.53	-4923.8
225.002	8138.3	-1310.57		225.002	5183.42	-1975.56		225.002	-1776.1	5877.14
224.015	-603.713	5538.11		224.015	-10256.9	-5051.98		224.015	145.993	-1976.79
222.988	11416.8	-683.871		222.988	-2209.9	-769.74		222.988	5792.73	-892.14
222.001	10912.2	9052.06		222.001	-1356.74	8826.71		222.001	9126.23	3567.65
221.014	-25732.6	180047		221.014	2645.64	15092.8		221.014	-670.891	-1594.46
219.987	2931.68	5564.59		219.987	9481.48	-1491.39		219.987	3339.26	1098.22
218.999	-8070.47	-6162.01		218.999	226003	226003		218.999	-163.958	-9701.94
218.011	-37.7083	8684.08		218.011	-4920.29	-2731.58		218.011	-5667.43	949.163
216.984	2424.01	-11881.5		216.984	-1298.18	-10945.1		216.984	-588.01	1344.14
215.996	9728.82	1605.11		215.996	7973.05	-2474.93		215.996	-607.954	-21.0919
215.008	8926.97	-10297.6		215.008	4802.88	4902.74		215.008	-39091.8	205057
213.981	-1982.31	2648.95		213.981	3058.11	10430.8		213.981	-8071.94	3459.39
212.993	621.538	3414.15		212.993	-53700.5	300354		212.993	-49667.3	208216
212.004	157227	-47237.8		212.004	-3216.72	7973.62		212.004	-4495.83	-1816.71
211.016	-356.608	799.046		211.016	-10843.2	12012.1		211.016	-2375.13	-1634.43
209.988	-4232.74	-1360.69		209.988	379.214	2647.47		209.988	4162.06	-611.212
209	-544.098	3559.35		209	-58689.6	301681		209	3429.69	5868.31
208.011	-397.027	-7662.85		208.011	-10706.3	18078.4		208.011	-6468.57	-7568.67
206.983	4213.33	8282.99		206.983	2435.78	5340		206.983	-5254.04	-4932.67
205.994	4316.4	8137.87		205.994	-11066.2	-14079		205.994	-1636.82	-1196.87
205.006	8853.97	-9402.68		205.006	630.229	23126.2		205.006	-4245.02	4221.99
204.017	2239.62	-2566.02		204.017	-46698.3	298493		204.017	-2157.9	15343.4
202.988	-789.937	7839.05		202.988	6105.88	-5764.02		202.988	-6042.77	-375.447
201.999	3751.04	781.815		201.999	-314.819	-385.469		201.999	1870.67	5203.55
201.01	158863	-57287.7		201.01	10022.7	-16850.2		201.01	-47336.7	207520
199.982	-3004.99	-7822.66		199.982	-2894.24	16121.6		199.982	2833.17	-2992.57

## Sheet: Figure 5a
x-axis: wavelength in nm	y-axis: Absorbance after irradiation with 505 nm in abs. u.	y-axis: Absoerbance after adding 0.25 equiv. TFA and after 5 min in abs. u.	y-axis: Absoerbance after adding 0.25 equiv. TFA and after 25 min in abs. u.
800	-0.000299863	0.000459926	0.0009337
799	-0.000110623	-0.00269824	-0.000357442
798	0.000257253	0.000650328	-0.00138631
797	-0.000344354	0.000480243	0.000937643
796	-0.000959981	-0.000826064	-6.35195e-05
795	0.000627074	-0.00040472	0.000160238
794	-0.00104237	-0.000769891	-0.00114637
793	2.18224e-05	0.000982292	-0.0016373
792	0.000385872	-0.000273218	0.000906488
791	-0.000789322	0.000110961	0.000501727
790	0.00143287	0.000567247	0.00212203
789	-7.68228e-05	0.000397557	-0.000713969
788	-0.00112107	0.00013108	0.000912091
787	-0.000330955	-0.000381909	-0.000257127
786	0.000935568	0.00107635	-0.00108167
785	-0.000449045	0.000427847	-0.00127322
784	0.000181628	-0.000501277	-0.00182139
783	-0.000830249	0.000605843	-0.000522944
782	0.00113075	0.000744938	0.00197016
781	0.000188517	-0.000496106	0.000358073
780	0.000361726	0.000351052	-0.00029769
779	0.000173004	-0.000166518	-0.00110274
778	-0.000299294	-0.000667655	0.000302661
777	-0.000811491	-0.000337681	-0.00123967
776	-0.00250813	-0.00164241	-0.00060107
775	0.00090226	0.00102448	0.00074499
774	3.65008e-05	0.000622849	0.000382634
773	-5.59619e-05	0.000210323	-0.00118592
772	-0.00116238	-4.35898e-05	0.000485478
771	0.000825744	0.000468193	0.00124615
770	0.00105092	0.00205253	0.000403283
769	-0.000665691	-0.000648115	-0.00212613
768	-0.000490262	6.37877e-05	-0.000401823
767	0.000233684	0.000852484	0.000907811
766	-0.000137329	0.000437227	-0.000193946
765	-0.000568394	0.000226898	0.000972148
764	0.000701636	0.000159021	0.000762312
763	0.0010496	0.000445363	0.000421706
762	0.00144438	0.000476952	0.000900496
761	0.000454251	0.000306909	0.000452645
760	0.000362943	0.001658	0.000663291
759	-0.000845027	0.000375094	-3.31339e-06
758	-0.000525271	0.000207293	-7.31476e-05
757	0.000853729	0.00110043	0.00142716
756	0.000282845	0.000579974	0.0010764
755	-0.000815935	0.000306883	0.000205454
754	6.30369e-05	0.000341285	0.000415125
753	0.000692406	0.000479595	0.00129353
752	-0.00108193	0.000146462	0.000546926
751	5.20598e-05	0.000351026	-0.000251228
750	0.000229488	-0.000333594	0.000641617
749	-0.000250556	-0.00193655	-0.000839912
748	-0.000135052	-0.00106127	-4.91806e-05
747	1.02769e-05	0.000115881	-0.000251642
746	-0.00053432	-0.000757177	-0.000115954
745	0.000625908	0.000755336	0.000555298
744	0.00088195	0.000517873	0.00133944
743	0.000245261	0.00062653	-6.42442e-05
742	-0.000482298	0.000519402	9.85073e-05
741	0.00125874	0.00208548	0.00204431
740	-0.00107041	0.000391158	-0.000326299
739	0.0002708	0.000625311	0.000323902
738	7.16842e-05	5.35355e-05	-3.1528e-05
737	2.2832e-05	0.000395977	0.000371104
736	-0.000720275	8.55616e-05	-3.02338e-05
735	0.00160193	0.00178384	0.00147747
734	0.000673453	0.000377659	0.000918395
733	0.000226225	0.000428002	1.504e-05
732	-9.75791e-05	-0.000451941	0.000499731
731	1.5506e-05	-0.000260697	-0.00048023
730	0.000409139	-0.000553555	0.000576786
729	-0.000467715	0.000400978	0.000140972
728	-0.000136915	-3.51e-05	-0.000273477
727	0.000319214	-0.000213145	-2.48498e-05
726	-0.000171901	1.05098e-05	0.000352788
725	0.00093466	0.00160325	0.000194447
724	7.92118e-06	0.000847972	0.000378411
723	-8.96597e-05	0.000260465	5.78331e-05
722	-0.00018991	0.000439896	3.0443e-05
721	0.000568673	0.00105012	-0.000149129
720	0.00056761	0.00106805	0.001209
719	0.000371985	0.000194447	-0.000151407
718	7.84157e-05	0.000588113	0.000144312
717	0.000463632	0.000340586	0.000124115
716	0.000738222	0.00133736	0.0010147
715	0.000541587	0.000490505	0.000800277
714	0.000207707	0.000590938	0.000305303
713	0.000608306	0.00069741	6.83961e-05
712	0.000636899	0.00100567	0.000842162
711	-0.000620251	-0.000394168	0.000169638
710	-0.000207504	0.000391909	-5.38425e-06
709	-0.000106223	-0.000184683	-0.000107517
708	0.000351674	0.000911988	-0.000213972
707	0.000654839	0.000892688	0.000210892
706	0.000602525	0.000849709	0.000769054
705	0.00100396	0.000903583	0.000804582
704	7.74318e-05	0.000725905	3.97886e-05
703	0.000537	0.00102093	0.000766642
702	0.000802274	0.000359342	0.00029305
701	-0.000131326	0.000470214	0.000524741
700	0.000546926	0.000780931	0.000224722
699	0.000569684	0.000350016	-5.59101e-05
698	0.00141672	0.00110002	0.000906021
697	0.000534771	0.000939174	0.000575256
696	0.00124002	0.00141783	0.00112078
695	0.000191987	0.0005038	0.000174791
694	0.00118564	0.000774603	0.000740996
693	0.00109851	0.00055859	-5.97925e-05
692	0.00125747	0.000939278	0.00119052
691	0.00216263	0.0012184	0.00144287
690	0.00236162	0.0019367	0.000533553
689	0.0029397	0.00285165	0.00128842
688	0.00180146	0.00105357	0.000258341
687	0.00179369	0.00174176	0.000631403
686	0.00290051	0.00210236	0.00120257
685	0.00219089	0.00277299	0.00135408
684	0.00338634	0.00285902	0.00171127
683	0.00246553	0.00272529	0.00126347
682	0.0035839	0.00360361	0.00213584
681	0.00259152	0.00214536	-0.000204348
680	0.00376853	0.00326121	0.0020687
679	0.00306625	0.00225128	0.000886956
678	0.00353377	0.00249141	0.000581192
677	0.00412222	0.0023624	0.00053262
676	0.00567894	0.00363298	0.00182686
675	0.00518855	0.00380456	0.00178482
674	0.00481898	0.00299498	0.00184547
673	0.00557644	0.00409828	0.00139802
672	0.00612915	0.00506161	0.00277682
671	0.00751762	0.00598724	0.00263194
670	0.00672865	0.00462641	0.00191148
669	0.00728444	0.00523502	0.00207479
668	0.00803305	0.006752	0.00274319
667	0.0075005	0.00636915	0.00180611
666	0.00918945	0.00584767	0.00267051
665	0.0103067	0.00724216	0.00309287
664	0.0111728	0.00747912	0.00440005
663	0.0123044	0.00923282	0.00473249
662	0.0124641	0.00797957	0.00401702
661	0.012745	0.00891478	0.00432639
660	0.0129443	0.00953918	0.00413568
659	0.0145479	0.0104833	0.0044331
658	0.0157907	0.0101935	0.00427429
657	0.0168428	0.0114487	0.00516783
656	0.0169333	0.0120144	0.00534738
655	0.0193904	0.0129363	0.00529948
654	0.0209174	0.0139261	0.00650971
653	0.0212568	0.0139377	0.00599155
652	0.0224843	0.015289	0.00627344
651	0.0253927	0.01609	0.00716873
650	0.0245317	0.0161603	0.00669681
649	0.0273532	0.0172602	0.00733877
648	0.0285943	0.0193462	0.00932699
647	0.0305435	0.0185431	0.00838258
646	0.0321773	0.020547	0.00969368
645	0.0356833	0.0229291	0.0105633
644	0.0360552	0.0228027	0.00993876
643	0.0379113	0.0238617	0.0104683
642	0.041201	0.0260916	0.0120907
641	0.0451279	0.0278584	0.0128559
640	0.0459139	0.0286572	0.0132783
639	0.0489547	0.0308264	0.0140341
638	0.0518018	0.0321338	0.0143416
637	0.0548107	0.0341864	0.0151829
636	0.0572827	0.0360078	0.0162407
635	0.0623595	0.0388261	0.0184126
634	0.0644906	0.0394541	0.0179243
633	0.0683966	0.042115	0.0199538
632	0.0711894	0.0439904	0.0202992
631	0.0754152	0.046913	0.0223255
630	0.0790673	0.0488341	0.0229405
629	0.08192	0.0512894	0.0236702
628	0.086257	0.0534755	0.0253396
627	0.0905069	0.0559107	0.026563
626	0.0948061	0.0588028	0.0278638
625	0.0986613	0.0610394	0.0287926
624	0.102281	0.0630314	0.0295108
623	0.107417	0.0656604	0.0313915
622	0.112218	0.0691571	0.0331672
621	0.116986	0.0722664	0.0343946
620	0.121821	0.0746475	0.0357777
619	0.127965	0.078967	0.0376456
618	0.132919	0.0817804	0.0395373
617	0.140145	0.0866917	0.0426948
616	0.145583	0.090518	0.0443743
615	0.151869	0.0936342	0.0457417
614	0.157803	0.0982473	0.0479694
613	0.164008	0.10203	0.0510409
612	0.170398	0.105449	0.0528447
611	0.177493	0.110768	0.0560624
610	0.182985	0.114097	0.0575967
609	0.190416	0.119174	0.0603343
608	0.196046	0.122937	0.0632303
607	0.203551	0.127829	0.0657423
606	0.209912	0.131829	0.0686055
605	0.215961	0.136316	0.0714312
604	0.222401	0.140441	0.0740029
603	0.229353	0.144483	0.0764845
602	0.236209	0.14954	0.0796083
601	0.243066	0.154123	0.0831936
600	0.248745	0.159092	0.0858863
599	0.255844	0.163168	0.0888468
598	0.262401	0.168274	0.0925977
597	0.268448	0.172661	0.0960007
596	0.274658	0.177724	0.0995262
595	0.281838	0.183187	0.102877
594	0.289342	0.187933	0.10686
593	0.295148	0.193168	0.111025
592	0.303281	0.198913	0.115661
591	0.310082	0.203822	0.119964
590	0.316273	0.208823	0.124023
589	0.322777	0.215367	0.128599
588	0.32855	0.220466	0.133216
587	0.33554	0.225728	0.137542
586	0.342082	0.230603	0.142366
585	0.347475	0.235689	0.146963
584	0.353079	0.240777	0.151887
583	0.358893	0.24659	0.157021
582	0.364097	0.2513	0.162845
581	0.369508	0.256445	0.167554
580	0.374756	0.261862	0.173015
579	0.378968	0.266131	0.177806
578	0.383453	0.270654	0.183259
577	0.387893	0.276901	0.18886
576	0.391495	0.280636	0.193932
575	0.395841	0.285475	0.199806
574	0.398464	0.290124	0.204491
573	0.401991	0.294541	0.209541
572	0.405431	0.298998	0.215181
571	0.40875	0.303685	0.221372
570	0.412412	0.308887	0.227966
569	0.414983	0.313484	0.233363
568	0.417161	0.316882	0.239284
567	0.419736	0.321347	0.246019
566	0.421693	0.325762	0.252703
565	0.42327	0.331024	0.259112
564	0.424649	0.335685	0.265798
563	0.425634	0.339239	0.272802
562	0.42781	0.343502	0.279205
561	0.428724	0.347328	0.286011
560	0.429498	0.352055	0.29317
559	0.429306	0.355575	0.299138
558	0.429174	0.35928	0.305538
557	0.429268	0.363412	0.312832
556	0.429463	0.367235	0.318992
555	0.428732	0.370397	0.325673
554	0.428155	0.373504	0.331117
553	0.428282	0.376428	0.337828
552	0.427364	0.379825	0.343479
551	0.425983	0.382782	0.350612
550	0.425384	0.385891	0.356836
549	0.423769	0.388723	0.362595
548	0.422542	0.390686	0.367668
547	0.420749	0.392989	0.373148
546	0.419502	0.395306	0.378568
545	0.416871	0.397496	0.384022
544	0.415564	0.400024	0.390199
543	0.412999	0.402091	0.395107
542	0.410338	0.403583	0.400148
541	0.407759	0.405038	0.404355
540	0.405254	0.406927	0.409732
539	0.40188	0.407758	0.414653
538	0.398648	0.409343	0.419989
537	0.395601	0.410666	0.424082
536	0.393332	0.411056	0.428184
535	0.387582	0.412073	0.4327
534	0.385559	0.412967	0.43667
533	0.381223	0.412458	0.439154
532	0.377236	0.412817	0.441879
531	0.373512	0.4129	0.445432
530	0.369147	0.412648	0.448658
529	0.365841	0.412085	0.449687
528	0.361087	0.410739	0.451918
527	0.35712	0.410273	0.453703
526	0.352792	0.409032	0.454875
525	0.348275	0.407818	0.455721
524	0.34437	0.40573	0.456277
523	0.339726	0.40461	0.457588
522	0.33546	0.402692	0.457542
521	0.330359	0.40157	0.457696
520	0.326382	0.397835	0.457265
519	0.321671	0.39687	0.456614
518	0.316611	0.394059	0.455285
517	0.312101	0.390518	0.455034
516	0.306502	0.387983	0.453361
515	0.30222	0.384676	0.452011
514	0.296579	0.381493	0.449706
513	0.291323	0.378062	0.447129
512	0.286537	0.374519	0.445052
511	0.281054	0.369598	0.441708
510	0.275327	0.36673	0.438085
509	0.269508	0.361659	0.435593
508	0.263702	0.357673	0.430742
507	0.258923	0.352506	0.427207
506	0.253145	0.34793	0.422247
505	0.248204	0.342814	0.418535
504	0.242437	0.337403	0.414382
503	0.236917	0.333335	0.409223
502	0.23166	0.327681	0.404359
501	0.226051	0.323502	0.399514
500	0.221921	0.31895	0.394585
499	0.217063	0.312873	0.389514
498	0.211318	0.308066	0.384166
497	0.207166	0.303449	0.379146
496	0.203177	0.29902	0.373134
495	0.198116	0.293032	0.367682
494	0.193629	0.288407	0.361957
493	0.187946	0.282801	0.356244
492	0.183777	0.27827	0.350935
491	0.180109	0.27269	0.345908
490	0.174734	0.267926	0.339611
489	0.170385	0.26288	0.334314
488	0.166565	0.258189	0.328653
487	0.162725	0.252879	0.32258
486	0.157649	0.24678	0.316126
485	0.154062	0.241493	0.308578
484	0.150046	0.236878	0.30425
483	0.147538	0.233317	0.298963
482	0.14349	0.227711	0.292393
481	0.139446	0.223059	0.286144
480	0.13652	0.218225	0.280534
479	0.132616	0.213184	0.275074
478	0.130666	0.208518	0.26947
477	0.127466	0.204922	0.264329
476	0.125214	0.201029	0.259638
475	0.123049	0.198334	0.254153
474	0.12217	0.194854	0.250634
473	0.120664	0.192554	0.246232
472	0.119399	0.189843	0.242282
471	0.119627	0.18756	0.23874
470	0.118832	0.185887	0.236287
469	0.119422	0.18437	0.233106
468	0.120111	0.183428	0.230723
467	0.120769	0.182359	0.228079
466	0.122796	0.182579	0.22697
465	0.124478	0.182355	0.225741
464	0.126662	0.182738	0.224938
463	0.12968	0.183335	0.224034
462	0.13312	0.185043	0.223569
461	0.137365	0.186649	0.223758
460	0.141706	0.18948	0.224781
459	0.147158	0.192328	0.225582
458	0.153457	0.195567	0.227219
457	0.160341	0.19966	0.229004
456	0.168542	0.204917	0.231856
455	0.177116	0.211002	0.235647
454	0.185531	0.216231	0.238826
453	0.195559	0.222478	0.24236
452	0.203625	0.229158	0.246513
451	0.21578	0.236229	0.251329
450	0.226418	0.243482	0.256595
449	0.23695	0.251156	0.261589
448	0.24855	0.260163	0.267639
447	0.261002	0.268066	0.273275
446	0.271536	0.276206	0.278326
445	0.284146	0.283921	0.284537
444	0.2957	0.293555	0.289942
443	0.307827	0.301655	0.296202
442	0.319277	0.309874	0.301941
441	0.330729	0.317033	0.307067
440	0.341897	0.326282	0.313702
439	0.353329	0.334542	0.319225
438	0.36415	0.341348	0.324425
437	0.375893	0.349961	0.330206
436	0.385777	0.358069	0.336078
435	0.397404	0.36512	0.341029
434	0.40681	0.371482	0.34589
433	0.416341	0.37855	0.35056
432	0.425739	0.386364	0.355471
431	0.434486	0.392768	0.360293
430	0.443062	0.398223	0.364539
429	0.450555	0.403753	0.368178
428	0.458524	0.409946	0.372499
427	0.464251	0.413606	0.375965
426	0.469481	0.417595	0.378598
425	0.475363	0.422046	0.381862
424	0.479305	0.424706	0.383698
423	0.483087	0.42738	0.385724
422	0.486627	0.430519	0.388272
421	0.489058	0.431674	0.389095
420	0.490319	0.432929	0.390475
419	0.492272	0.434421	0.391071
418	0.493148	0.435156	0.391966
417	0.493324	0.435136	0.39182
416	0.494168	0.435685	0.392664
415	0.493539	0.436268	0.393356
414	0.49277	0.435556	0.393624
413	0.492362	0.434679	0.39271
412	0.491366	0.434467	0.392394
411	0.488681	0.432943	0.390876
410	0.48731	0.432051	0.390776
409	0.485384	0.430419	0.390223
408	0.481946	0.428019	0.389032
407	0.479776	0.426929	0.387679
406	0.476036	0.424512	0.385884
405	0.472669	0.421824	0.38399
404	0.469086	0.41938	0.383294
403	0.465541	0.416299	0.38127
402	0.459904	0.412415	0.378052
401	0.455087	0.409819	0.376427
400	0.449571	0.405589	0.372833
399	0.444181	0.401813	0.370469
398	0.438369	0.397022	0.367338
397	0.433068	0.393001	0.363824
396	0.427991	0.388909	0.36095
395	0.420655	0.384072	0.357155
394	0.415551	0.379338	0.354418
393	0.408397	0.375172	0.350799
392	0.40199	0.369885	0.347438
391	0.396181	0.364683	0.343505
390	0.389631	0.361303	0.34033
389	0.383533	0.356361	0.336354
388	0.377632	0.350974	0.331642
387	0.37142	0.346449	0.328492
386	0.366876	0.341492	0.324277
385	0.360447	0.33702	0.320621
384	0.35469	0.331525	0.3162
383	0.349307	0.327953	0.311355
382	0.344247	0.322702	0.307445
381	0.33838	0.317859	0.303052
380	0.333749	0.312713	0.298055
379	0.327844	0.307784	0.293403
378	0.321785	0.301653	0.288474
377	0.316722	0.298159	0.283278
376	0.312729	0.292786	0.278169
375	0.305683	0.287424	0.273561
374	0.300511	0.282985	0.269366
373	0.295552	0.277946	0.265424
372	0.290759	0.273602	0.26098
371	0.286293	0.270223	0.257752
370	0.281811	0.266224	0.254955
369	0.277264	0.263096	0.252207
368	0.273599	0.259503	0.249896
367	0.270855	0.258392	0.248669
366	0.266759	0.255468	0.24688
365	0.264171	0.253739	0.246022
364	0.26225	0.253694	0.246315
363	0.260341	0.252442	0.246352
362	0.25823	0.252596	0.247386
361	0.25806	0.25257	0.248413
360	0.256877	0.253595	0.24999
359	0.257358	0.255445	0.252993
358	0.258487	0.257524	0.256263
357	0.259694	0.260305	0.259548
356	0.261239	0.263803	0.264765
355	0.26446	0.268252	0.271009
354	0.268149	0.273864	0.276996
353	0.271139	0.278832	0.283391
352	0.27593	0.285763	0.292275
351	0.282212	0.294579	0.302502
350	0.289402	0.304043	0.313024
349	0.297347	0.314324	0.324919
348	0.305593	0.325769	0.338019
347	0.316726	0.338271	0.354341
346	0.328336	0.352608	0.369931
345	0.341299	0.367289	0.386476
344	0.354707	0.385891	0.406281
343	0.370821	0.402777	0.428273
342	0.385481	0.421607	0.446132
341	0.400999	0.439635	0.466214
340	0.419719	0.463583	0.495669
339	0.439644	0.4848	0.520321
338	0.458915	0.508348	0.542586
337	0.479349	0.52978	0.567012
336	0.497311	0.556046	0.593561
335	0.521628	0.581252	0.624743
334	0.546898	0.60648	0.654559
333	0.568006	0.631962	0.677693
332	0.589007	0.657783	0.706201
331	0.612462	0.684337	0.739445
330	0.639703	0.712697	0.767296
329	0.661224	0.733756	0.793624
328	0.684125	0.762752	0.821325
327	0.709159	0.78608	0.847581
326	0.732605	0.812729	0.873029
325	0.756945	0.836967	0.896333
324	0.784093	0.865514	0.926417
323	0.806179	0.886855	0.948186
322	0.83144	0.912626	0.972951
321	0.859791	0.933674	0.993967
320	0.884877	0.962915	1.02013
319	0.91511	0.987699	1.04125
318	0.941379	1.00692	1.06142
317	0.970009	1.02852	1.07888
316	0.995155	1.05173	1.09289
315	1.02467	1.0725	1.11057
314	1.0501	1.09214	1.12289
313	1.07428	1.10926	1.13477
312	1.09562	1.1241	1.1471
311	1.11512	1.13638	1.15581
310	1.13488	1.15117	1.16261
309	1.14977	1.1587	1.16898
308	1.16212	1.16765	1.17249
307	1.17243	1.17228	1.17402
306	1.17918	1.17613	1.17494
305	1.18193	1.17734	1.1736
304	1.18587	1.17758	1.17139
303	1.18619	1.17669	1.16991
302	1.18532	1.17237	1.16505
301	1.18342	1.16809	1.15969
300	1.18131	1.16427	1.15478
299	1.17606	1.16043	1.14725
298	1.17156	1.15329	1.14076
297	1.1669	1.14644	1.13395
296	1.16197	1.14199	1.12713
295	1.15799	1.13526	1.11958
294	1.15422	1.12886	1.11076
293	1.14926	1.12177	1.10252
292	1.14642	1.11763	1.09477
291	1.14767	1.1153	1.09069
290	1.14352	1.10676	1.07947
289	1.14915	1.10593	1.07314
288	1.13946	1.09899	1.06892
287	1.16245	1.11686	1.07052
286	1.15654	1.09661	1.05622
285	1.18266	1.08369	1.04217
284	1.09934	1.09518	1.0161
283	1.17117	1.23205	1.04066
282	0.935195	0.943924	0.900571
281	0.710767	0.960059	0.713549
280	0.205759	0.674798	0.603422
279	0.693761	0.942385	0.774775
278	10	0.392643	10
277	0.600151	10	0.277441
276	0.284506	0.445113	10
275	0.552211	10	0.273436
274	0.655887	0.843661	10
273	0.37097	0.537875	0.476204
272	0.341271	0.442593	0.236992
271	10	10	0.0402979
270	0.0956464	0.786661	0.802848
269	10	10	0.735234
268	0.62703	0.341574	0.0991359
267	0.220472	0.356111	10
266	-0.224686	10	-0.0554242
265	10	10	10
264	10	10	0.2548
263	10	0.495314	0.359281
262	0.355766	0.127419	0.215217
261	0.571075	0.123251	10
260	0.0458446	-0.461948	0.0380464
259	10	0.346453	0.244665
258	0.179548	10	10
257	10	0.35767	10
256	0.104562	10	0.134478
255	-0.102841	10	0.066646
254	0.463034	-0.163776	10
253	0.541726	0.618347	0.602314
252	10	10	10
251	0.0255061	-0.316705	-0.468477
250	0.0258568	10	-0.012677
249	-0.172347	-0.106197	0.365753
248	0.150749	0.189592	0.177718
247	0.383549	0.0594182	0.30374
246	0.257559	10	0.226095
245	0.187256	0.313576	10
244	0.298573	0.0241008	0.0446846
243	0.061337	0.0678325	0.0745126
242	0.61354	0.433678	0.848717
241	0.0221695	0.19121	0.0599789
240	0.309051	0.365458	0.425465
239	0.311062	0.478082	0.476183
238	0.159231	-0.101029	0.310005
237	0.45469	0.159586	0.841044
236	-0.0768076	0.164758	0.371588
235	-0.163935	0.140654	-0.140433
234	10	10	0.362327
233	10	10	4.05685
232	3.92119	10	10
231	-0.00823497	10	10
230	10	3.99758	4.40274
229	-0.166498	10	10
228	0.66749	1.17682	0.452213
227	10	10	0.145613
226	0.409898	-0.0750588	-0.173561
225	0.582648	0.169916	-0.0604415
224	0.446362	0.505314	-0.0514114
223	0.515876	0.246829	0.503518
222	0.297444	0.304683	0.693841
221	0.383099	0.327912	0.493666
220	0.148135	0.188448	-0.0470052
219	0.0161566	0.00170129	10
218	-0.383201	-0.319735	10
217	0.574273	10	-0.0497273
216	4.01147	10	10
215	-0.50481	10	-0.659222
214	10	0.349723	0.909895
213	10	10	3.90135
212	0.372498	0.441548	10
211	-0.103353	-0.439353	-0.416312
210	0.238227	0.578761	10
209	-0.229323	0.169663	0.0148448
208	0.153531	10	0.203215
207	-0.283983	-0.503753	-0.430731
206	-0.118491	-0.110659	0.0851445
205	-0.00915509	-0.453794	0.227736
204	0.468127	10	0.15632
203	0.366796	0.017809	0.558945
202	0.174488	0.232846	10
201	0.0763698	0.00474238	0.031132
200	-0.19582	0.448875	10

## Sheet: Figure 5b
x-axis: wavelength in nm	y-axis: Z-isomer after 625 nm in abs. u.	y-axis: E-isomer after 505 nmin abs. u.	y-axis: Absorbance after TFA 4000 eq. In abs. u.	y-axis: Absorbance after Et3N 1000 eq. In abs. u.	y-axis: Absorbance after Et3N 4000 eq. In abs. u.
800	-0.000613168	0.000157338	-0.000319419	0.00317972	0.000680972
799	0.000624482	0.000247281	0.00070008	0.0023338	-86036.4
798	-0.00192228	-0.00232181	-0.000837173	0.00102129	0.00159868
797	-0.00102279	0.00141547	0.00301018	0.00206405	0.00245556
796	-0.000787927	0.000973393	-0.000614305	0.00280071	0.0012962
795	-0.000725288	-0.000118076	-0.000377047	0.00161406	0.00266937
794	-0.00181804	-0.000243829	-0.00132747	0.00107736	96591.3
793	0.00125469	0.00025487	0.00088597	0.00400007	0.00251617
792	0.00170831	0.000569658	0.00185025	0.000929705	0.00290647
791	-73665.2	-0.00238056	0.00153274	-0.000727097	0.000132349
790	-0.000391426	-0.00196253	0.000196778	-0.000825805	-0.000716708
789	-0.000866677	-0.00149854	-0.000223494	0.00174893	0.000863404
788	-0.0013204	0.00010063	-0.000661038	0.00117347	-0.000398978
787	-0.0027753	0.000452334	0.000227597	0.000134473	0.000309551
786	-0.00222288	-0.00118329	0.00116283	0.000817653	0.0014014
785	0.00132985	0.000892948	0.000562374	0.00272803	0.00381005
784	59748.9	-0.00145365	-0.000381961	0.00115003	0.0010619
783	0.000585728	0.000177614	0.00350039	0.00461466	0.00304112
782	-0.00300617	-0.000590575	0.000186186	0.000183777	0.000302583
781	-0.00129743	-0.0015589	-0.00137903	0.000834355	0.00145074
780	-0.00170899	-0.000715416	-0.000682077	0.000847738	57082.3
779	-0.000217336	0.00179512	0.000547574	0.00124005	0.00277322
778	-0.000493262	-0.000599829	0.000302531	0.00242588	0.000578419
777	-0.00100632	-0.000400375	-0.000211075	0.0017384	0.00119563
776	-0.000928778	0.000382789	0.00299112	0.00261629	0.00156654
775	-0.000642532	-0.00133263	0.00176515	0.0029685	0.00169791
774	20605.7	0.00068945	0.00152815	0.00425808	0.00232136
773	0.000414347	-86450.5	0.00191007	0.00259077	0.00254713
772	-0.000964062	0.000351855	0.00235571	0.00379414	0.00276447
771	-0.00126987	0.000814904	0.00137763	0.00474416	0.00197677
770	0.00177006	0.000282793	0.0013746	0.00236599	0.00301255
769	-0.000120146	-90539.7	0.00209536	0.00292227	0.00165548
768	0.000243811	0.00118777	0.00213425	0.00469933	0.00215132
767	-0.000972172	-0.00176014	-0.000145558	0.00344758	-0.000544713
766	-38257.8	0.000209882	0.00077131	0.00440133	0.00206163
765	-0.000225098	-0.000774387	0.00285933	0.00450008	0.000962652
764	66946.3	0.000513259	0.00254658	0.00457971	0.0012075
763	-0.00181057	-0.000559294	0.00084032	0.00291226	0.00194817
762	-0.00146975	-0.00186145	0.000580648	0.00419927	0.000597548
761	0.000108605	-0.00111307	0.00256817	0.00365227	0.00114211
760	-0.00047873	-0.000599881	0.00269132	0.00295221	0.000860369
759	-17861	0.00123984	0.00473377	0.00301615	0.00268343
758	-0.00215323	-0.001182	0.000893674	0.00239756	0.000591224
757	0.000347477	0.000521657	0.00221631	0.0027311	0.00169134
756	0.000732673	-0.000379219	0.00259869	0.00466113	0.00208618
755	0.000139133	-0.00130647	0.00206642	0.00358586	0.0014081
754	0.000601514	0.000208743	0.00304519	0.00551343	0.00244502
753	-0.000260645	-0.000434563	0.00252476	0.00447197	0.00179005
752	-0.00091359	-0.000989579	0.00243976	0.00484223	0.00250242
751	-0.00097088	-0.00148977	0.00242877	0.00454497	0.00182332
750	9164.6	-0.00117901	0.00278878	0.00439346	0.00110261
749	-0.00152944	-0.00116367	0.00163461	0.00379041	0.00145038
748	-0.000203468	-0.00077511	0.00306998	0.00580805	0.00154859
747	-82206.1	-0.000703787	0.00216669	0.00424274	0.00133977
746	-0.000452251	-0.00109871	0.00389939	0.00485055	0.00153404
745	0.000112411	-0.000599778	0.00236086	0.00492938	0.001798
744	0.000172228	-0.00130672	0.0038822	0.00494645	0.00183299
743	0.000339601	-0.00036339	0.00253749	0.00582508	0.00165392
742	-0.000153942	-0.000216249	0.00372565	0.00626926	0.00229471
741	0.000259274	0.000420669	0.00444945	0.0053331	0.00241295
740	-0.000625317	61716.5	0.00274144	0.00533766	0.000693287
739	-39293.1	-64658.3	0.00374074	0.00733182	0.00327551
738	0.000140998	0.000704333	0.00479731	0.00793541	0.00314183
737	-0.000808546	0.000972148	0.00337771	0.00687732	0.00244962
736	66816.8	-0.00016952	0.0036868	0.00778909	67231.1
735	0.000753261	-32201	0.0047657	0.00814046	0.00277281
734	-0.000313935	-0.000353665	0.00535165	0.00753827	0.00167767
733	-0.000989373	-0.000496882	0.00364115	0.00595389	0.00166694
732	1242.53	-0.000960807	0.00412408	0.00839765	0.00164859
731	-5436.02	-77288.6	0.00483563	0.00862264	0.00272816
730	-0.000468439	-0.00111276	0.00470705	0.0076207	0.0019016
729	-0.00173477	-0.000881764	0.00378874	0.00775159	0.000737548
728	0.00036227	0.000320146	0.00610253	0.00926143	0.00259824
727	70752.1	33394.2	0.00465595	0.00929149	0.00147061
726	-0.000307313	-0.000521496	0.00400767	0.00840327	0.00162978
725	-0.000719861	-0.000939885	0.0051074	0.00959382	0.00228828
724	-0.000623301	-0.000261007	0.00482354	0.00972772	0.00186627
723	-0.000520772	-5.17719	0.00528575	0.00955569	0.00271141
722	-0.00053432	-0.000401409	0.00453495	0.00938581	0.00143978
721	-0.000307623	-0.000418064	0.00518126	0.00899776	0.00167827
720	0.000259999	0.000785287	0.00594189	0.0104583	0.00196426
719	-0.000538974	-0.000675926	0.00573851	0.0102939	0.00159751
718	0.000233813	-0.000208384	0.00528412	0.00949121	0.00170142
717	-0.000294586	-0.000858772	0.00505695	0.00952698	0.00228565
716	-0.000414185	-0.000397478	0.00549721	0.0102596	0.00198202
715	-0.000820328	-0.00118783	0.00468842	0.00974726	0.00122201
714	-0.000752733	-0.000423805	0.00526722	0.0100124	0.00162082
713	-0.000451269	-0.000434253	0.00565883	0.0108289	0.00185288
712	0.000436657	0.000538036	0.0059377	0.0109096	0.00241201
711	0.000134602	0.000737937	0.00564742	0.0119446	0.00246272
710	12063	-0.00106623	0.00548719	0.0100205	0.00124545
709	-0.0011251	-0.000875667	0.0047267	0.010544	0.00108253
708	-0.000468128	-0.000628315	0.00532052	0.0109059	0.00148492
707	-0.00135395	-0.000726012	0.00586971	0.0106397	0.00235896
706	0.000578859	0.000455392	0.00647345	0.0116386	0.00248868
705	0.00101423	0.000423183	0.00678405	0.0115132	0.00205749
704	-0.00067665	0.00027927	0.00510792	0.0107522	0.00204699
703	-0.000186287	-0.000683473	0.00594454	0.0110178	0.00170283
702	-0.000346216	-0.000420702	0.00585323	0.0103072	0.00142357
701	-0.00104159	-0.000477179	0.00609135	0.0108234	0.000984731
700	-0.000209626		0.00627068	0.0114977	0.00209037
699	-0.000401461	0.000170389	0.00632066	0.0118973	0.0018579
698	-0.000284342	0.000475656	0.00653835	0.0116008	0.00256754
697	-0.000210868	0.000185694	0.00645277	0.0112102	0.00247144
696	0.000247592	0.00118271	0.00638397	0.012591	0.00287716
695	0.00015423	0.0011485	0.00676835	0.0119668	0.00160933
694	-0.000801414	-0.000460164	0.00646105	0.0111075	0.00212497
693	0.000396961	-0.000184631	0.00703783	0.0124126	0.00233645
692	0.000120878	0.000502867	0.00722813	0.0118127	0.00205591
691	0.000108502		0.00668375	0.01177	0.00267523
690		0.000494056	0.00561058	0.0106948	0.00145916
689	-0.000720482	0.00159943	0.00642387	0.0116162	0.00153963
688	0.000748879	0.00105928	0.00653656	0.0118013	0.00256254
687	-0.00122836	0.000562763	0.00585208	0.011026	0.000825719
686	-0.000323713	0.00211128	0.00688108	0.0113542	0.00272162
685	-0.000247244	0.000945971	0.00624836	0.0111884	0.00156758
684	0.000247074	0.00115216	0.00611287	0.0119139	0.00265715
683	0.000921767	0.00224982	0.00741252	0.0120731	0.00328597
682	0.000433496	0.00180619	0.007426	0.0122135	0.00246491
681		0.00156727	0.00719989	0.0118868	0.00239376
680	0.000764127	0.00257275	0.00671992	0.0117349	0.00231443
679	-0.000310676	0.00177542	0.00675946	0.0115377	0.00301654
678	0.000499576	0.00272782	0.00715247	0.0119074	0.00301742
677	0.00138046	0.00339866	0.00881341	0.0130471	0.00339177
676	0.000311831	0.00362222	0.00697614	0.0124511	0.00242711
675	0.00134395	0.00343237	0.00717408	0.0123448	0.00334776
674	0.000810313	0.00357613	0.00734849	0.0114586	0.0027944
673	0.000635188	0.00364504	0.00669737	0.0120793	0.00278831
672	0.00151586	0.00401849	0.00738427	0.012724	0.0031962
671	0.00216061	0.00466612	0.00793823	0.0123345	0.00371947
670	0.00114346	0.00497206	0.00743746	0.0127517	0.00339333
669	0.000714237	0.00482699	0.00718755	0.0118562	0.00219089
668	0.00150929	0.00574205	0.00799703	0.0131476	0.00458143
667	0.00319985	0.00713442	0.00891972	0.0137018	0.0044392
666	0.00288273	0.00808413	0.00863959	0.0140173	0.00579842
665	0.00201143	0.00672873	0.00722634	0.0126398	0.00391754
664	0.00234582	0.00744762	0.00794891	0.0135933	0.00373155
663	0.00263731	0.00744918	0.00773383	0.0140369	0.00502676
662	0.00245121	0.00854349	0.00826265	0.0132444	0.00409732
661	0.0016838	0.00917949	0.00825666	0.0126512	0.00359672
660	0.00222297	0.00922108	0.00853702	0.0132189	0.00485448
659	0.00231092	0.010075	0.00799676	0.0131808	0.00453647
658	0.0030473	0.0115197	0.00879103	0.0138533	0.00521985
657	0.0031569	0.012066	0.00912968	0.0139191	0.00607105
656	0.0034678	0.0123686	0.008704	0.0128823	0.00615233
655	0.00399934	0.0140796	0.00909626	0.0141943	0.00496774
654	0.00510988	0.0144326	0.00930969	0.0150901	0.00553711
653	0.00364138	0.0154162	0.00924688	0.0146281	0.00576511
652	0.00490545	0.0171907	0.0100907	0.0152917	0.00756485
651	0.00528276	0.0180613	0.00964532	0.0149605	0.00705709
650	0.00539508	0.0191724	0.0108279	0.0155993	0.00821767
649	0.00504176	0.0199834	0.0101494	0.0144294	0.0069395
648	0.0067459	0.0230865	0.0124319	0.0167027	0.00868742
647	0.00625947	0.0227901	0.0108896	0.0157185	0.00764454
646	0.00646851	0.0239004	0.0110825	0.0153619	0.00930956
645	0.00789424	0.0265306	0.0116732	0.0158372	0.0102793
644	0.00855724	0.0280485	0.0129127	0.0171658	0.0106566
643	0.00920185	0.0287821	0.0129059	0.016875	0.0105732
642	0.00860527	0.0308562	0.0118437	0.0161735	0.00978975
641	0.00871811	0.0331093	0.0138004	0.0167969	0.0101654
640	0.00955349	0.0345038	0.0132498	0.0164039	0.0111736
639	0.0115844	0.0368991	0.013852	0.0166403	0.0115915
638	0.0115879	0.0392559	0.0148548	0.018125	0.0134267
637	0.0122217	0.0393881	0.0147897	0.0176214	0.013107
636	0.0133037	0.0427975	0.0159247	0.0181087	0.0146656
635	0.0135817	0.0454861	0.0157241	0.0188254	0.0144929
634	0.0146797	0.0475684	0.0169408	0.0183161	0.0154276
633	0.0154176	0.0499093	0.0171556	0.0188024	0.0151881
632	0.0156527	0.0524636	0.0172946	0.0196897	0.016058
631	0.0172168	0.0553606	0.0182109	0.0193156	0.0176662
630	0.0184504	0.0586841	0.0194516	0.020392	0.0182822
629	0.0183145	0.0611914	0.0194914	0.0203004	0.0184961
628	0.020656	0.0643712	0.0210504	0.0219788	0.0211148
627	0.0208108	0.0676926	0.0214728	0.02187	0.0211612
626	0.0222607	0.070962	0.0217411	0.021822	0.0224803
625	0.0230005	0.0752651	0.0235419	0.0232311	0.0233237
624	0.0255711	0.0785128	0.0247813	0.0245171	0.0249699
623	0.0251955	0.0819066	0.0247244	0.0230679	0.025356
622	0.0268815	0.0854423	0.0258131	0.0236946	0.0269854
621	0.0281994	0.088702	0.0263303	0.02358	0.0276375
620	0.0289831	0.0933003	0.0282483	0.0254291	0.0287839
619	0.0318067	0.0974429	0.0286462	0.0260688	0.0303615
618	0.0331913	0.101848	0.0300992	0.0262214	0.0315767
617	0.0344971	0.105942	0.0314181	0.0280068	0.0336024
616	0.0359464	0.110183	0.031825	0.0290453	0.0346976
615	0.0385087	0.115916	0.034133	0.0308155	0.0373569
614	0.039575	0.118602	0.0348665	0.0311358	0.0377742
613	0.041878	0.124661	0.0363594	0.031042	0.0395489
612	0.0441393	0.129381	0.0385182	0.0329842	0.0415618
611	0.0462633	0.133497	0.0393829	0.032741	0.0428873
610	0.0468723	0.137813	0.0402557	0.0335193	0.0448463
609	0.0500054	0.142807	0.0425239	0.0352172	0.0468767
608	0.0523803	0.148929	0.0446578	0.036476	0.0487823
607	0.0529517	0.152567	0.0452616	0.0366733	0.050866
606	0.0566894	0.158259	0.0473302	0.038666	0.0530047
605	0.0588953	0.16332	0.049511	0.0398697	0.0552901
604	0.0604132	0.167988	0.0505508	0.0405589	0.0572092
603	0.0631209	0.173412	0.0521146	0.0426912	0.0593939
602	0.0655824	0.177882	0.0539351	0.0430223	0.061664
601	0.0683241	0.183687	0.0568812	0.0452796	0.0648251
600	0.0706125	0.190226	0.0584637	0.0459546	0.0662378
599	0.0746326	0.195732	0.0608208	0.0477092	0.0695012
598	0.0765749	0.200239	0.0624087	0.0491204	0.0721821
597	0.0789708	0.20613	0.0644993	0.0511167	0.0747466
596	0.0832106	0.211161	0.0671495	0.0533922	0.0779962
595	0.0854552	0.216741	0.0684806	0.0547161	0.0804615
594	0.0888115	0.221487	0.0719094	0.0562715	0.0842053
593	0.092254	0.227485	0.0740975	0.0578642	0.0871831
592	0.0954983	0.2334	0.07702	0.0602594	0.0912016
591	0.0984848	0.238012	0.0785486	0.0621495	0.0929289
590	0.102194	0.24213	0.0810937	0.0636831	0.0967359
589	0.105286	0.247868	0.0839229	0.0657658	0.100849
588	0.108362	0.252597	0.0855433	0.0673001	0.103882
587	0.112644	0.258898	0.0895613	0.0706748	0.107864
586	0.116462	0.262457	0.091607	0.0727566	0.111848
585	0.11892	0.266647	0.0936176	0.0744227	0.114653
584	0.12345	0.270328	0.0956784	0.075969	0.118302
583	0.126606	0.274979	0.098507	0.077987	0.121294
582	0.130538	0.279076	0.101539	0.080953	0.126346
581	0.134937	0.282718	0.103283	0.0829414	0.129999
580	0.139341	0.287369	0.106657	0.0851824	0.134801
579	0.142365	0.291258	0.109531	0.0883338	0.138769
578	0.147248	0.295383	0.112295	0.0905055	0.143072
577	0.1517	0.298343	0.114028	0.0936217	0.147433
576	0.155422	0.302233	0.117409	0.0952269	0.151924
575	0.159354	0.304413	0.119313	0.0973176	0.155581
574	0.166178	0.309825	0.123828	0.100974	0.161669
573	0.169338	0.310975	0.125312	0.102697	0.165941
572	0.173372	0.313519	0.128297	0.105645	0.170495
571	0.17705	0.315843	0.130335	0.107608	0.174063
570	0.183313	0.319553	0.133	0.110954	0.180285
569	0.187669	0.32189	0.136089	0.113659	0.185624
568	0.19215	0.323535	0.139048	0.116041	0.190073
567	0.196563	0.32424	0.141681	0.118471	0.196241
566	0.201037	0.32598	0.143589	0.12066	0.199619
565	0.20627	0.326902	0.145918	0.123089	0.204692
564	0.211553	0.329017	0.148951	0.12576	0.21052
563	0.216101	0.330684	0.151898	0.129017	0.215396
562	0.221717	0.33252	0.153815	0.131891	0.220503
561	0.226505	0.332431	0.156502	0.134008	0.226026
560	0.230582	0.33289	0.15756	0.13574	0.230511
559	0.234306	0.33299	0.160338	0.137787	0.235794
558	0.239647	0.333159	0.163154	0.141122	0.240709
557	0.244687	0.333296	0.163884	0.143743	0.245919
556	0.250146	0.334005	0.166923	0.146582	0.250834
555	0.253915	0.333496	0.169156	0.148426	0.256036
554	0.258525	0.333107	0.169986	0.149884	0.260161
553	0.26316	0.332703	0.172507	0.152623	0.265421
552	0.268306	0.332046	0.173642	0.154628	0.270554
551	0.272637	0.331261	0.175649	0.156882	0.274963
550	0.27713	0.330205	0.177429	0.159152	0.28043
549	0.282151	0.329525	0.178968	0.161512	0.285758
548	0.286756	0.328739	0.180935	0.163974	0.290429
547	0.290239	0.327168	0.181977	0.165366	0.293734
546	0.294628	0.325643	0.183278	0.167134	0.298462
545	0.299767	0.32419	0.184925	0.169822	0.303686
544	0.303618	0.322087	0.1858	0.171352	0.30803
543	0.307896	0.320634	0.187286	0.173285	0.312506
542	0.311607	0.318632	0.187751	0.174525	0.315858
541	0.31514	0.317371	0.188664	0.176382	0.319277
540	0.318566	0.314957	0.189271	0.177395	0.32339
539	0.321943	0.31241	0.189902	0.17907	0.326836
538	0.325487	0.309818	0.190881	0.180572	0.330428
537	0.327631	0.307798	0.191034	0.181881	0.333427
536	0.331033	0.305691	0.191516	0.182847	0.336286
535	0.333634	0.302806	0.19154	0.183727	0.339259
534	0.336283	0.299995	0.191896	0.184608	0.342052
533	0.338853	0.298071	0.191992	0.185283	0.343193
532	0.340753	0.29447	0.191962	0.186256	0.346237
531	0.342918	0.291506	0.192453	0.187179	0.348691
530	0.344679	0.28834	0.191635	0.187557	0.350132
529	0.345964	0.285387	0.191328	0.187783	0.351472
528	0.347576	0.282947	0.190804	0.188252	0.352839
527	0.348678	0.279035	0.19048	0.188445	0.353701
526	0.349318	0.274952	0.189483	0.188429	0.354714
525	0.35012	0.271908	0.188985	0.188837	0.355116
524	0.350644	0.268455	0.188359	0.189068	0.355901
523	0.350602	0.264791	0.187011	0.188528	0.356369
522	0.351423	0.261795	0.186714	0.188767	0.356354
521	0.350651	0.257346	0.185033	0.187875	0.355881
520	0.350674	0.25391	0.184138	0.187857	0.355244
519	0.349943	0.249956	0.182235	0.187352	0.354591
518	0.348626	0.246078	0.181324	0.1867	0.35345
517	0.348562	0.24244	0.179621	0.186337	0.352738
516	0.347276	0.238655	0.178902	0.185943	0.3514
515	0.345424	0.234473	0.177311	0.184961	0.349404
514	0.343763	0.230233	0.175386	0.183928	0.347566
513	0.342152	0.2264	0.17389	0.183429	0.346483
512	0.33987	0.222665	0.171777	0.181895	0.344077
511	0.337246	0.217937	0.170008	0.180569	0.341175
510	0.334206	0.214096	0.168064	0.178746	0.338331
509	0.331239	0.209575	0.165446	0.177541	0.334808
508	0.328577	0.205414	0.164111	0.176615	0.332846
507	0.326899	0.202458	0.162361	0.175445	0.330428
506	0.323112	0.197989	0.160237	0.173425	0.327158
505	0.31969	0.193997	0.157693	0.171922	0.323293
504	0.316268	0.190289	0.155628	0.169969	0.319619
503	0.312591	0.185747	0.153562	0.168597	0.316295
502	0.308988	0.181779	0.151182	0.166769	0.311891
501	0.305184	0.178025	0.149121	0.164909	0.308188
500	0.300691	0.173088	0.145836	0.162826	0.304472
499	0.297284	0.17008	0.144302	0.161451	0.3006
498	0.292763	0.16584	0.141697	0.159505	0.296136
497	0.28796	0.161402	0.139163	0.156867	0.291467
496	0.283888	0.158328	0.137039	0.155278	0.286996
495	0.279157	0.154172	0.134468	0.152715	0.282655
494	0.27469	0.150455	0.132169	0.150856	0.278564
493	0.270706	0.147177	0.129361	0.14858	0.274186
492	0.265662	0.142863	0.126845	0.146178	0.269595
491	0.261	0.139558	0.124311	0.143754	0.264219
490	0.25662	0.135765	0.12167	0.141589	0.259665
489	0.251854	0.132423	0.119083	0.139392	0.255323
488	0.247534	0.129376	0.116915	0.137135	0.251374
487	0.243155	0.126154	0.114474	0.134837	0.24707
486	0.237419	0.122563	0.111643	0.131895	0.241905
485	0.232641	0.118989	0.108567	0.129292	0.237167
484	0.229314	0.117007	0.107081	0.127772	0.233781
483	0.225624	0.114511	0.104794	0.125563	0.229667
482	0.220347	0.111466	0.102186	0.123006	0.225396
481	0.216223	0.109011	0.099724	0.120681	0.221097
480	0.211802	0.10627	0.0966979	0.118064	0.216588
479	0.207772	0.104071	0.0945905	0.11584	0.212855
478	0.204305	0.102263	0.0920232	0.113127	0.208945
477	0.200535	0.10022	0.0899673	0.110977	0.205611
476	0.196497	0.0986664	0.0873246	0.108688	0.202457
475	0.193382	0.0970443	0.0853771	0.106231	0.199213
474	0.189748	0.0958446	0.0828441	0.103793	0.195928
473	0.186675	0.0950911	0.0807849	0.101612	0.193284
472	0.183987	0.0945117	0.0785831	0.0993906	0.191155
471	0.181044	0.0938728	0.075898	0.0968552	0.187996
470	0.178564	0.0935408	0.0739341	0.0946437	0.186249
469	0.176474	0.0938508	0.0716372	0.0924757	0.184443
468	0.17416	0.0946436	0.0693587	0.0897819	0.182203
467	0.172964	0.0954361	0.0674937	0.0873819	0.181631
466	0.171826	0.0965028	0.0654398	0.0854281	0.18002
465	0.171133	0.0983001	0.0636345	0.0833636	0.179673
464	0.17006	0.100432	0.061749	0.0811682	0.179576
463	0.170203	0.103079	0.0596366	0.0789966	0.179163
462	0.17033	0.106558	0.0575747	0.0766102	0.179975
461	0.170929	0.110082	0.0558877	0.0746739	0.180293
460	0.171155	0.112697	0.0541451	0.0725319	0.180691
459	0.172288	0.1172	0.0524306	0.0708738	0.181566
458	0.174116	0.122669	0.0507802	0.0690893	0.183642
457	0.176026	0.128337	0.0486764	0.0669921	0.184982
456	0.178275	0.134084	0.0472	0.0648008	0.187454
455	0.181585	0.139783	0.0460599	0.0636476	0.189588
454	0.18379	0.147082	0.0444594	0.0616826	0.191915
453	0.187144	0.153973	0.0433191	0.060289	0.19546
452	0.189856	0.161551	0.0412199	0.0579941	0.197857
451	0.194542	0.169946	0.0397497	0.0564443	0.202047
450	0.199069	0.177591	0.0393323	0.0557091	0.205954
449	0.202446	0.185628	0.0376355	0.0536504	0.208842
448	0.206886	0.194633	0.0364925	0.0527412	0.212483
447	0.212141	0.20401	0.035112	0.050861	0.21672
446	0.21723	0.213658	0.0342017	0.0501116	0.220736
445	0.220823	0.221194	0.0329726	0.0482389	0.224319
444	0.226502	0.230595	0.0323513	0.0475212	0.229411
443	0.230313	0.240098	0.031298	0.0465496	0.232625
442	0.236114	0.250624	0.030495	0.0455573	0.237824
441	0.241757	0.260196	0.0296272	0.044896	0.242247
440	0.246583	0.269015	0.0286944	0.0437319	0.24508
439	0.250606	0.277435	0.028119	0.043135	0.250034
438	0.255328	0.286254	0.0274641	0.0425656	0.252822
437	0.260554	0.295139	0.0270231	0.0417975	0.25741
436	0.265834	0.304808	0.0266043	0.0412585	0.261356
435	0.269295	0.311998	0.0259061	0.0406912	0.264713
434	0.273892	0.319906	0.0256108	0.0403212	0.26776
433	0.277342	0.326979	0.0254731	0.0397898	0.270619
432	0.281805	0.333347	0.0252512	0.0396609	0.274328
431	0.285847	0.341105	0.0249625	0.0392681	0.277168
430	0.2886	0.347253	0.0249024	0.03925	0.279071
429	0.29211	0.353015	0.0249317	0.0392758	0.28228
428	0.294685	0.357879	0.0253128	0.0395044	0.284339
427	0.297275	0.361793	0.0252131	0.039087	0.285966
426	0.29962	0.36563	0.0254388	0.0390837	0.287644
425	0.301904	0.369751	0.0261263	0.0396972	0.289082
424	0.303079	0.372934	0.0258886	0.0394005	0.289971
423	0.304453	0.375521	0.026882	0.0398805	0.291308
422	0.306113	0.378147	0.0269994	0.0400176	0.292046
421	0.307027	0.379499	0.0274276	0.0402711	0.292423
420	0.307939	0.380906	0.0282045	0.0405825	0.293531
419	0.308647	0.381646	0.0289383	0.0413241	0.293608
418	0.309258	0.381885	0.0300543	0.0421325	0.293837
417	0.309744	0.38313	0.0308882	0.0428389	0.293857
416	0.310221	0.38319	0.0323498	0.0437813	0.293972
415	0.310081	0.382677	0.0331969	0.0441041	0.293391
414	0.310625	0.382491	0.0349257	0.0452282	0.293141
413	0.309913	0.381661	0.036061	0.0464221	0.292893
412	0.309322	0.380254	0.0377425	0.0473771	0.292398
411	0.308627	0.378421	0.0388464	0.048057	0.290967
410	0.308483	0.377127	0.0406976	0.0499674	0.290399
409	0.307635	0.37508	0.0426744	0.0504481	0.288998
408	0.306124	0.372531	0.0447457	0.0521304	0.288061
407	0.304524	0.370441	0.0461515	0.0533467	0.286663
406	0.304092	0.368108	0.0483227	0.0550522	0.285459
405	0.302467	0.364953	0.0506147	0.0562217	0.284149
404	0.300773	0.361935	0.0525907	0.0576443	0.28169
403	0.298215	0.358129	0.0551761	0.0593972	0.279957
402	0.297031	0.354698	0.0579292	0.0610392	0.277603
401	0.295052	0.351112	0.0603302	0.0627171	0.276073
400	0.292873	0.347196	0.0628779	0.0643373	0.27358
399	0.290592	0.34313	0.0651295	0.0659808	0.271932
398	0.288	0.339499	0.068725	0.0681519	0.26947
397	0.285552	0.334863	0.0716725	0.0699576	0.266457
396	0.283285	0.330551	0.0739577	0.0714894	0.264766
395	0.28025	0.325758	0.077065	0.0737079	0.261744
394	0.277816	0.321047	0.0802848	0.0751935	0.259584
393	0.274503	0.316224	0.0836666	0.0778429	0.25623
392	0.271895	0.310855	0.0874079	0.0799151	0.253572
391	0.269361	0.306856	0.0906438	0.0822546	0.251749
390	0.266878	0.302859	0.0949245	0.084239	0.248917
389	0.263062	0.296896	0.0982317	0.0863478	0.245515
388	0.25937	0.292043	0.102607	0.0894084	0.242406
387	0.256387	0.287468	0.107426	0.0923145	0.23955
386	0.25369	0.283073	0.111066	0.0946637	0.236658
385	0.25032	0.278697	0.114887	0.097776	0.233883
384	0.246746	0.274465	0.120481	0.100904	0.230356
383	0.242966	0.269958	0.12513	0.104161	0.227447
382	0.23904	0.26526	0.130565	0.108069	0.223909
381	0.235803	0.26111	0.136737	0.111627	0.221387
380	0.231656	0.256969	0.141456	0.114583	0.217393
379	0.22773	0.252641	0.147268	0.118544	0.214369
378	0.223614	0.247347	0.153817	0.122934	0.211244
377	0.219833	0.243561	0.159267	0.127199	0.208235
376	0.216562	0.239812	0.165683	0.130917	0.204939
375	0.213457	0.236593	0.172781	0.136062	0.203186
374	0.20969	0.232567	0.178755	0.139396	0.200584
373	0.206288	0.228385	0.185922	0.145172	0.197986
372	0.203187	0.223775	0.193671	0.150743	0.195442
371	0.201453	0.221062	0.199525	0.155364	0.194223
370	0.198957	0.217749	0.207009	0.160295	0.193131
369	0.197155	0.215086	0.215441	0.166226	0.192388
368	0.194813	0.212504	0.222683	0.171542	0.191162
367	0.19432	0.209307	0.230761	0.178795	0.190157
366	0.193065	0.208058	0.238575	0.183989	0.190853
365	0.191641	0.2051	0.24725	0.190727	0.190527
364	0.191823	0.203681	0.25555	0.196579	0.191528
363	0.192361	0.202698	0.26536	0.204367	0.192737
362	0.19268	0.201703	0.274141	0.21138	0.195062
361	0.193254	0.200475	0.282508	0.218577	0.196334
360	0.194633	0.200856	0.29174	0.226291	0.198032
359	0.196712	0.201069	0.301053	0.234106	0.201507
358	0.19949	0.201309	0.312331	0.241702	0.205086
357	0.20282	0.203159	0.322183	0.251607	0.209424
356	0.206332	0.203934	0.331796	0.260378	0.213583
355	0.211679	0.207612	0.34226	0.270143	0.218577
354	0.216343	0.209304	0.351889	0.279698	0.223964
353	0.22261	0.212908	0.364547	0.288703	0.23148
352	0.229697	0.217934	0.375971	0.30072	0.239728
351	0.237668	0.221846	0.388745	0.312269	0.247854
350	0.246415	0.229121	0.399526	0.323793	0.257242
349	0.254528	0.234004	0.410405	0.334388	0.264633
348	0.266384	0.241439	0.423059	0.347621	0.275643
347	0.278057	0.250124	0.437782	0.362085	0.28961
346	0.29069	0.259678	0.450027	0.376291	0.300846
345	0.302517	0.268394	0.463588	0.388668	0.313506
344	0.315465	0.276341	0.474208	0.40017	0.326622
343	0.330668	0.287323	0.489769	0.417757	0.341288
342	0.346563	0.300857	0.502481	0.431294	0.357004
341	0.364126	0.314519	0.517069	0.446986	0.374208
340	0.378746	0.327906	0.528351	0.462004	0.389881
339	0.397486	0.340574	0.541293	0.476494	0.406953
338	0.416783	0.355933	0.554884	0.493722	0.425281
337	0.435754	0.372573	0.567411	0.510431	0.446325
336	0.457296	0.389582	0.57948	0.526777	0.465814
335	0.479397	0.403591	0.592378	0.542896	0.484545
334	0.498711	0.423363	0.603282	0.555337	0.50509
333	0.521287	0.440428	0.612745	0.571069	0.524502
332	0.542786	0.457345	0.623447	0.586204	0.54677
331	0.56676	0.478249	0.633485	0.60204	0.569963
330	0.591724	0.495931	0.641732	0.614424	0.591404
329	0.609874	0.512212	0.648153	0.626177	0.610004
328	0.63333	0.5343	0.654064	0.638627	0.633271
327	0.658377	0.556936	0.662183	0.649317	0.653778
326	0.678399	0.572545	0.665076	0.65851	0.673603
325	0.701251	0.5948	0.670282	0.668136	0.693495
324	0.719766	0.613635	0.673487	0.675857	0.711813
323	0.737629	0.629388	0.676881	0.681543	0.727949
322	0.757169	0.653258	0.677377	0.688679	0.745305
321	0.775054	0.676713	0.679166	0.69184	0.765526
320	0.791599	0.693952	0.679143	0.69718	0.77765
319	0.807596	0.71265	0.679209	0.697885	0.790917
318	0.819574	0.73415	0.680198	0.698735	0.803382
317	0.834356	0.753955	0.675678	0.70024	0.817193
316	0.848722	0.776272	0.673648	0.699669	0.828502
315	0.859464	0.793157	0.670386	0.698037	0.840362
314	0.86696	0.809819	0.668418	0.697747	0.845979
313	0.878548	0.831893	0.664963	0.695165	0.857266
312	0.886418	0.847315	0.659958	0.689095	0.863509
311	0.893709	0.863308	0.657404	0.685777	0.87246
310	0.901286	0.877764	0.653884	0.680642	0.877632
309	0.903505	0.886666	0.648838	0.676289	0.881318
308	0.908839	0.897169	0.644557	0.672698	0.885356
307	0.910014	0.903336	0.640597	0.667308	0.886537
306	0.912106	0.909867	0.638139	0.661147	0.887482
305	0.911072	0.916844	0.632167	0.656678	0.888029
304	0.910424	0.916007	0.629501	0.65203	0.888173
303	0.907558	0.917744	0.627051	0.647134	0.884881
302	0.90393	0.917673	0.625688	0.642539	0.884319
301	0.899692	0.914999	0.623923	0.638915	0.87902
300	0.893588	0.911072	0.623293	0.637212	0.875407
299	0.888198	0.906877	0.623742	0.635177	0.871141
298	0.881679	0.904306	0.624976	0.63393	0.865731
297	0.875291	0.899385	0.62721	0.632909	0.859472
296	0.865746	0.893633	0.628608	0.631283	0.854117
295	0.860771	0.889859	0.633039	0.635453	0.847035
294	0.855107	0.888109	0.635092	0.63608	0.842356
293	0.847608	0.883245	0.640235	0.63598	0.836354
292	0.83954	0.878953	0.644862	0.640854	0.830266
291	0.83303	0.877852	0.649415	0.644438	0.822583
290	0.831953	0.879875	0.658285	0.645224	0.818278
289	0.823735	0.875536	0.65818	0.649899	0.813546
288	0.820586	0.879128	0.664695	0.653747	0.808074
287	0.819586	0.883924	0.670247	0.663079	0.809986
286	0.819344	0.881936	0.672616	0.66681	0.807904
285	0.810308	0.878156	0.659299	0.655143	0.79098
284	0.818009	0.879856	0.698554	0.670458	0.798227
283	0.813751	0.871645	0.686629	0.665074	0.841573
282	0.701771	1019042134	0.678166	0.714256	0.807352
281	0.895587	0.474558	0.60393	0.908208	0.561329
280	0.166731	10	0.860823	0.0230569	10
279	0.342429	10	0.417181	0.333141	0.277835
278	0.478792	10	0.365776	105277729	0.531338
277	10	10	0.58151	0.2648	0.49351
276	0.306858	-0.255128	-0.101232	-0.023661	-0.0751109
275	0.0821018	0.208591	10	10	-0.0122322
274	0.0643091	1106042266	0.0488945	0.823583	0.500676
273	10	10	-0.411207	10	0.277724
272	0.302313	0.709031	0.12125	10	0.34732
271	0.482978	10	10	-0.171354	10
270	0.660472	10	10	10	0.248119
269	0.754562	0.0160681	10	-0.218594	0.476708
268	-0.0244064	-0.1558	0.725687	10	0.315178
267	10	0.189252	10	-0.152636	10
266	-0.0469414	0.842613	-0.116051	10	10
265	0.239704	10	10	10	0.943321
264	10	0.277739	-0.00854291	0.249266	10
263	10	-0.430104	-0.471664	-0.721778	10
262	-0.900202	-0.59479	10	10	10
261	10	10	0.747163	10	10
260	0.621924	-0.240124	-0.0945592	0.15219	0.164189
259	0.137108	-0.165509	0.283879	-0.0290628	0.250194
258	3536713839	10	3379214764	4382881165	10
257	10	-0.253245	10	10	10
256	0.0799838	10	10	0.372848	10
255	3388756752	3673297405	10	10	10
254	0.381314	0.172987	10	0.597233	0.175629
253	10	0.0314169	-0.646633	-0.779029	-0.814458
252	0.324113	-0.608024	-0.373531	0.0118748	10
251	-0.0347226	10	0.285335	10	10
250	0.106355	-0.199703	10	0.371378	10
249	-0.103842	-0.0819107	-0.234128	10	10
248	10	0.156596	0.465582	0.164268	0.444402
247	0.129496	0.583319	0.0678046	0.0945293	0.582345
246	10	0.225639	0.236786	-0.0273765	0.281193
245	-0.23962	-0.416005	10	-0.583012	0.0683347
244	0.0549902	0.568199	-0.255308	0.206941	0.413352
243	-0.00922367	10	-0.345077	-0.129189	-0.197536
242	10	0.200312	0.174903	-0.148523	-0.0465394
241	0.0614544	10	0.359607	-0.123912	0.311261
240	0.254277	10	-0.156855	-0.334942	-0.344503
239	-0.118481	0.0684234	0.793579	0.457411	10
238	10	10	10	1232776761	0.0646748
237	10	-0.245238	10	0.0845081	0.13711
236	0.0524864	0.519077	0.362334	10	10
235	-0.00887315	10	0.26108	0.567226	-0.105993
234	10	0.191551	0.484259	-0.692733	-0.74244
233	10	10	10	10	-0.86395
232	10	-0.201004	10	10	10
231	0.49608	10	10	10	10
230	10	348201561	3749865055	10	10
229	-0.0720057	0.249296	0.253153	0.82861	10
228	10	10	10	10	-0.743793
227	10	0.0154278	0.0702765	10	-0.65021
226	10	10	0.483042	0.0648495	-0.0524357
225	0.864906	0.84146	0.239135	0.170539	10
224	0.669704	0.67207	-0.10122	-0.112403	0.166428
223	0.141043	10	0.662922	0.100162	0.0788085
222	0.359123	0.812818	1086551428	0.799458	0.756267
221	0.139887	0.619496	0.686999	0.325069	0.0680768
220	0.103726	0.46821	-0.652167	10	10
219	-0.285577	-0.111704	-0.150698	-0.261267	-0.222473
218	-0.117543	0.364202	0.584163	10	-0.00195377
217	0.180966	0.0648481	-0.0766104	0.344993	-0.104333
216	0.257588	0.208552	0.100576	0.41103	0.49015
215	10	0.149673	0.431075	0.320679	-0.133735
214	0.188657	0.126403	0.586057	0.892254	0.137276
213	-0.572356	-0.960197	-0.876745	-101418829	-0.254864
212	0.409605	0.426292	-0.0229915	-0.0132212	-0.0142477
211	10	10	10	10	10
210	-0.0346682	0.0290169	0.157662	0.0160098	0.360022
209	0.0484184	-0.142601	0.65163	-0.103449	-0.222653
208	-0.00365007	0.0753156	0.0764657	-0.210258	0.360851
207	0.124636	0.28385	0.400866	10	0.592943
206	-0.392426	0.05838	-0.15784	0.187868	10
205	10	0.247689	-0.305149	10	-0.188708
204	10	-0.203652	0.156127	0.144314	0.247446
203	0.408803	-0.298767	-0.459789	-0.241774	10
202	10	10	10	-0.223866	0.545786
201	-0.101944	0.814173	-0.110696	0.0656175	-0.029647
200	-0.655447	-0.568193	10	-0.450823	-0.721464

## Sheet: Figure 5c
x-axis: wavelength in nm	y-axis: Absorbance after irradiation with 625 nm in abs. u.	y-axis: Absorbance after addition of 4000 equiv. TFA in abs. u.	y-axis: Absorbance after addition of 4000 equiv. Et3N in abs. u.	y-axis: Absorbance after irradiation with 625 nm in abs. u.	y-axis: Absorbance after irradiation with 505 nm in abs. u.
800	79347.7	-0.000879904	-0.000806427	-0.000579976	-0.00220402
799	0.000104695	0.0014323	-0.00193398	-0.00019819	0.000302894
798	-0.000658144	58195.6	0.0010627	-43796.8	-0.000117713
797	0.000912844	0.00297457	0.000872301	0.00363381	0.00153768
796	0.00041357	0.000487214	-0.00102439	-0.000749115	-3416.93
795	0.00132105	0.000382349	-0.000410616	-0.000464043	-0.000153632
794	0.000433081	0.000407766	-0.000955538	-0.000465594	0.000591846
793	0.00240162	0.00363548	0.00254169	0.00355637	0.00281822
792	0.000372529	0.00115652	-0.000269752	0.000128698	0.000300018
791	0.00133409	0.00113215	0.000773358	0.00161601	-0.000446459
790	0.000176604	0.0010613	0.000470422	-0.00082131	0.00136995
789	0.00349392	0.00292333	0.00314874	0.00284894	0.00362791
788	-0.000804463	0.000962808	-0.000817331	0.000325612	0.00137337
787	0.00113365	0.000919303	-11182.6	0.000648747	-0.000126667
786	0.000531868	0.000523989	-0.000182458	-0.000811595	-0.000200104
785	-0.000567102	-0.000252936	-0.000611255	-0.00167516	0.000527721
784	0.000189656	0.00111237	0.00116687	0.000578652	0.000406911
783	0.000774914	0.000412767	0.000556413	-0.00201334	0.000113577
782	0.000961381	-0.000843322	-0.00023969	-0.000381702	-0.00030514
781	0.000177459	54778.2	-0.00064584	-50474.7	-0.00142744
780	0.0026925	0.00286762	0.00108139	0.00158449	0.000306054
779	-0.000755833	-0.000975788	-0.00042846	-0.000514257	-20345.9
778	0.00120493	0.000527436	0.000134576	0.000908953	0.00209653
777	0.000556154	0.00201284	0.000858554	62260.2	0.00210746
776	0.000983018	0.000288025	0.000477522	0.00195191	0.00197739
775	-0.000419874	0.000259818	-0.00172678	-0.000623249	-0.000385168
774	0.000335923	-74079.3	-0.000628936	0.000455029	-0.000338043
773	0.000130511	0.00180822	0.000158865	-78945	0.000596252
772	0.00134289	0.00257233	0.00117386	0.00101036	0.00256575
771	0.000916475	-0.000441028	-0.000369753	-0.000326093	-0.00135627
770	0.000310898	0.00285238	0.00072492	0.0002327	0.000341285
769	-0.000753456	0.00188395	-0.000782345	-0.00137521	-0.000776351
768	0.00108769	0.00222383	0.0012853	0.000783654	0.00026909
767	-0.000596831	0.00150451	0.00132466	0.00108691	0.00120041
766	0.00181396	0.00315508	0.000603355	0.000324602	0.00217015
765	0.00117861	0.00260869	0.00125698	0.000967556	0.00261629
764	-0.000576357	0.000971888	-0.00076586	0.00065668	-0.00103911
763	-0.000692415	-43900.4	-0.00106597	80927.1	-0.000816142
762	0.000230161	0.00179392	0.00049079	-0.000295465	56590.4
761	-0.000384909	0.00137244	-0.00031228	-0.00198278	-0.000271925
760	-0.000376529	0.00216609	0.00142508	0.000512586	0.000304629
759	0.000690954	0.00184604	0.000453941	0.000423623	-0.00065406
758	0.000619919	0.00205973	0.00184295	0.000309577	0.00103836
757	0.000512456	0.000856946	-45608.7	-0.00141345	0.00021312
756	0.00110575	0.00217145	0.00122377	0.000199238	0.00140607
755	0.000192194	0.00177334	0.000162465	24825.4	0.00068538
754	-0.000274149	0.00269948	0.000908771	0.000870693	0.00072199
753	0.000190588	0.00152121	-0.000389978	0.00033569	-0.000118904
752	0.000718334	0.000958787	0.000963223	0.000378436	0.000836767
751	0.00034385	0.00314694	0.000887449	0.000510098	0.000959176
750	0.0015967	0.00130895	0.00055268	0.000922364	0.000155214
749	0.00147097	0.00369806	0.000843277	0.00053389	0.00220291
748	-0.000554641	0.00122894	-0.00114818	-0.000295052	-0.000820379
747	0.000220579	0.00248472	-0.000256247	-0.000429908	0.00151711
746	-0.000210247	0.00216396	0.000445545	0.000445804	-0.000131274
745	-0.000626609	0.00152908	0.00116171	-0.000546109	0.00109729
744	-0.00108926	0.00223853	-0.000223856	0.00100486	0.000491127
743	-0.000178783	0.00236024	93872.7	-0.00104939	-0.000248952
742	0.00167112	0.0031459	0.00123525	0.000654113	0.000618079
741	-0.000221113	0.00267507	-0.00104479	-0.000225046	-0.000311607
740	53794.4	0.00187612	0.000356803	82195.7	-0.000958999
739	0.000682035	0.00255848	-58187.8	-0.000523771	0.00109249
738	-0.000389099	0.0016969	0.000366907	-0.000634209	-10923.7
737	-0.000249055	0.00243432	0.000327115	51257.2	0.00105821
736	0.00148147	0.00474164	-35462.3	0.00118497	0.00145765
735	-0.000299449	0.00306023	0.000106378	0.000307738	0.000789592
734	-0.000151458	0.00318222	-87330.5	0.000375638	14237.5
733	0.000103012	0.00321367	0.000439352	-0.000279479	0.000221822
732	0.000378281	0.00405347	0.00152347	-0.000335146	0.00127987
731	-0.000459905	0.00370508	0.000478559	-0.000224632	0.000231508
730	0.000792808	0.0041754	0.000680739	0.000441865	0.000802196
729	0.000133903	0.00362666	55891.4	-0.000224736	-0.000369805
728	0.000268754	0.00353596	-0.000311452	0.000247903	-45660.4
727	0.000420592	0.00371041	0.000777923	0.000207914	0.000557709
726	41264.2	0.00475593	0.000263003	0.000504681	0.00106234
725	-0.000182872	0.00380281	0.000696451	0.000310561	-0.000433994
724	0.00032942	0.00343544	0.000571446	-0.000172832	0.000388981
723	0.000559238	0.00404111	-0.000187736	0.00049105	-0.000283566
722	0.000350638	0.00425453	0.00115159	0.000550918	0.000535678
721	-23245	0.00351185	0.000556102	0.000134188	-0.000162171
720	0.000423364	0.00485689	0.000687039	0.000910431	0.000208924
719	-0.000504897	0.00403382	0.000577356	0.0004769	0.000479155
718	0.000411549	0.00452198	0.000520827	0.000480062	0.000147238
717	0.000798435	0.00521205	0.00128364	0.000810209	0.00102144
716	26844.6	0.0044403	0.00026821	-0.000327075	-0.000154719
715	6600.97	0.00442787	40565.2	-60724.2	-0.000253143
714	0.00062513	0.0047775	0.000275385	38338.8	-99287.2
713	71347.6	0.00532823	0.00039976	0.000546952	0.000687713
712	0.000309137	0.00484529	0.00109055	0.000149465	0.000818379
711	0.000858087	0.00557625	0.000969735	0.00106114	0.00170431
710	0.000444405	0.00501568	0.000575205	0.000803933	0.00022063
709	0.000500561	0.00445743	0.000700366	-0.00017366	0.00124379
708	0.000139962	0.00532697	0.000575334	0.000410202	0.000959539
707	0.000669876	0.00480171	0.000248887	0.000868125	0.000628007
706	0.00054322	0.00532264	0.000883843	0.000570617	0.000760367
705	-8230.96	0.00493647	0.000582799	0.00042567	0.00095256
704	0.00119213	0.0054134	0.000415798	0.000885659	0.000700521
703	-0.000195085	0.00419773	-0.000157927
702	0.00115387	0.00585958	0.00226892	0.00060084	0.000795427
701	0.000683798	0.00572002	0.00144542	0.00133481	0.00186068
700	0.000154903	0.00540006	0.00145373	0.000272717	0.0015071
699	0.000307945	0.00610778	0.00113197	0.000471018	0.00148645
698	0.000799136	0.00552557	0.00105598	0.000601359	0.000887241
697	0.000963612	0.00563378	0.000726424	0.00106716	0.00122824
696	0.000543764	0.00489495	0.00137153	0.000471251	0.000942235
695	0.000756114	0.00597869	0.00139379	0.00114328	0.00177516
694	0.000820635	0.00717671	0.00143508	0.00118478	0.00243627
693	0.00121098	0.00598257	0.00131132	0.000729976	0.00286035
692	0.000886307	0.0064787	0.000501183		0.00093121
691	-0.00024207	0.00588571	0.00185186	0.00137441	0.00175566
690		0.00561378	0.00175423	0.000767472	0.00124013
689	0.00144638	0.0069538	0.00206959	0.000297091	0.00181914
688	0.000961926	0.00632384	0.000635422	0.00098704	0.00249055
687	0.000174144	0.0066362	0.0017134	0.00151022	0.00157379
686	-0.00030395	0.00668383	0.00138649	0.000768691	0.00348312
685	0.0010565	0.00591387	0.00111276	0.000229592	0.002677
684	0.000585054	0.00638002	0.00252502	0.00149575	0.003759
683	0.00091964	0.00571092	0.00164428	0.00046726	0.00205648
682	0.000767005	0.00628436	0.00122128	0.000367477	0.00254098
681	0.000234927	0.00603945	0.00255603	0.00117793	0.00296793
680	0.000692328	0.00672578	0.00256054		0.00293999
679	0.000936269	0.00661396	0.0022557	0.00126663	0.00377994
678	0.00167673	0.00805554	0.00301036	0.00199185	0.00496624
677		0.00564391	0.00223567	-0.00022427	0.00271912
676	0.000887086	0.0060825	0.00256522	0.00128639	0.00454732
675	0.000745301	0.00564262	0.00232453	0.00160476	0.00423241
674	0.000140532	0.00620542	0.0026315		0.00456875
673	0.00102879	0.00797617	0.00340946	0.00216295	0.00680466
672	0.00177048	0.00713384	0.00360395	0.00151066	0.00601278
671	0.00236276	0.00786853	0.00422998	0.00260314	0.00777558
670	0.00172338	0.00710226	0.003699	0.00117118	0.00704661
669	0.00164662	0.00754354	0.00399845	0.00205625	0.00721655
668	0.00188226	0.00780625	0.00560504	0.00194013	0.00771107
667	0.00266181	0.00816294	0.00478009	0.0028418	0.00778541
666	0.00300423	0.00880049	0.00567464	0.00367067	0.0102388
665	0.00256851	0.00878826	0.00586034	0.00216669	0.0102724
664	0.00312796	0.00830964	0.00589781	0.00299866	0.0102887
663	0.00201232	0.00885089	0.00607885	0.00318412	0.010316
662	0.00169425	0.00795113	0.00710755	0.00397303	0.010994
661	0.00287729	0.00781197	0.00641872	0.00326489	0.011995
660	0.00348103	0.00907802	0.0078353	0.00361444	0.0129882
659	0.0034905	0.00899543	0.00762267	0.00415614	0.0137901
658	0.00373411	0.00928681	0.0083502	0.00334789	0.0139422
657	0.00383932	0.00888585	0.00857018	0.00350538	0.0154805
656	0.00447811	0.00910977	0.0100039	0.00510868	0.0167702
655	0.00404772	0.00945223	0.0100611	0.00451565	0.0163695
654	0.00440787	0.0102463	0.0117667	0.00484466	0.0188192
653	0.00526547	0.00992078	0.0116331	0.00561907	0.0199493
652	0.0052536	0.010209	0.0120807	0.0047563	0.0205521
651	0.00484333	0.0102685	0.0127729	0.0068719	0.0221061
650	0.00484728	0.0114483	0.0139136	0.00658497	0.0232223
649	0.00574585	0.0107403	0.0146966	0.00715971	0.0244076
648	0.00601698	0.0102013	0.0152785	0.00763239	0.0258649
647	0.00678857	0.010678	0.0154183	0.00704717	0.0262811
646	0.00729826	0.0118625	0.0175465	0.00834468	0.0291914
645	0.00685107	0.0114959	0.0167853	0.00736584	0.0296608
644	0.00806277	0.0124766	0.0191026	0.00977159	0.032752
643	0.00812986	0.0128535	0.0200601	0.0102798	0.0336874
642	0.00911154	0.013831	0.0218261	0.010952	0.0359145
641	0.00897104	0.0132849	0.0217939	0.0102147	0.0368929
640	0.0102157	0.013701	0.0239817	0.0113161	0.0407488
639	0.0109266	0.0145796	0.0247227	0.012531	0.0417419
638	0.0111316	0.0142412	0.0266796	0.0122649	0.0434682
637	0.0121373	0.0150496	0.0273758	0.0134595	0.0466542
636	0.0124667	0.0155701	0.0289567	0.0138248	0.0483899
635	0.0128649	0.0162536	0.0303844	0.0146272	0.0505484
634	0.0132351	0.0165954	0.0317558	0.0153292	0.0530537
633	0.0135681	0.0169569	0.0325564	0.0151448	0.0562027
632	0.0143737	0.0178603	0.035146	0.0164804	0.0584472
631	0.0166562	0.0192155	0.0380798	0.0189623	0.0622487
630	0.0162974	0.0191505	0.0387425	0.0188201	0.0647001
629	0.0176829	0.020172	0.0410649	0.0200882	0.067687
628	0.0191756	0.0215721	0.0426233	0.0213256	0.0713775
627	0.0195513	0.0208503	0.0429792	0.0223393	0.0732151
626	0.020661	0.0225554	0.0464288	0.023111	0.0783585
625	0.0213081	0.0231932	0.0491131	0.0250003	0.0807011
624	0.0234332	0.0231641	0.050669	0.0256632	0.0849013
623	0.0244075	0.0256863	0.0535483	0.0273755	0.0881762
622	0.0255636	0.0269435	0.0567588	0.0287745	0.0917732
621	0.0270372	0.0274384	0.0582188	0.02942	0.0965318
620	0.028855	0.0297029	0.0619885	0.0321793	0.100741
619	0.029606	0.0289562	0.0639882	0.032757	0.104525
618	0.0310792	0.0313914	0.0665876	0.0340847	0.108601
617	0.0329935	0.0319956	0.0695295	0.0369687	0.113611
616	0.0338423	0.0324967	0.0715339	0.0381026	0.116832
615	0.03546	0.0347725	0.074333	0.0394394	0.121533
614	0.037268	0.0358752	0.0781472	0.0406434	0.126416
613	0.0383695	0.0367846	0.0809408	0.042789	0.131063
612	0.0415921	0.039214	0.0847233	0.0451033	0.135989
611	0.0429337	0.0408285	0.088068	0.0473468	0.141476
610	0.0442213	0.0414559	0.090261	0.0484095	0.143873
609	0.046247	0.0429241	0.0933477	0.0504126	0.149779
608	0.0486229	0.0449078	0.0962016	0.0525246	0.154953
607	0.0505805	0.0462857	0.101356	0.0547416	0.159424
606	0.0525746	0.0481073	0.103803	0.0570095	0.165015
605	0.0547119	0.0502889	0.107112	0.0599404	0.17026
604	0.0569601	0.0517043	0.110406	0.0620199	0.174457
603	0.0594252	0.0535964	0.114255	0.0638903	0.179567
602	0.0615531	0.0558421	0.117583	0.0667964	0.185072
601	0.0637721	0.0569451	0.121266	0.0697294	0.189432
600	0.0670847	0.0594324	0.126295	0.0722686	0.195603
599	0.0695346	0.0611097	0.12965	0.0752114	0.201143
598	0.0726577	0.06386	0.134268	0.0782007	0.206403
597	0.0760499	0.0668846	0.138426	0.081636	0.211424
596	0.0775387	0.0679512	0.141034	0.083805	0.216128
595	0.0805218	0.0706713	0.145966	0.0865297	0.220665
594	0.0835962	0.072308	0.149912	0.0900574	0.226033
593	0.0872232	0.0753891	0.153924	0.0936995	0.231148
592	0.090415	0.0778405	0.158537	0.097372	0.237097
591	0.0934188	0.0793673	0.161448	0.100508	0.241024
590	0.0973481	0.0826143	0.165773	0.103825	0.245667
589	0.0999342	0.0844253	0.17016	0.106831	0.249718
588	0.103395	0.0880948	0.174673	0.111006	0.254831
587	0.107345	0.0892228	0.178415	0.114051	0.258986
586	0.111184	0.0926796	0.182451	0.117652	0.263508
585	0.115598	0.0953447	0.186435	0.121655	0.268437
584	0.117198	0.0975496	0.189565	0.125863	0.271708
583	0.121992	0.100324	0.193853	0.129717	0.275743
582	0.125573	0.103026	0.198116	0.133571	0.279802
581	0.129657	0.105424	0.202539	0.138208	0.283781
580	0.135087	0.108127	0.206301	0.141768	0.28761
579	0.138091	0.110426	0.209595	0.145684	0.289529
578	0.14274	0.113898	0.213864	0.150267	0.294211
577	0.147264	0.116656	0.218318	0.154837	0.296325
576	0.151835	0.119394	0.222366	0.159214	0.29981
575	0.155741	0.122689	0.226329	0.163971	0.303636
574	0.161054	0.125247	0.230445	0.168683	0.307075
573	0.165273	0.127389	0.233886	0.173461	0.308791
572	0.170075	0.129908	0.237568	0.177914	0.31075
571	0.174483	0.13253	0.24158	0.181859	0.313299
570	0.180369	0.136181	0.245532	0.188042	0.316934
569	0.185011	0.139073	0.249802	0.192629	0.318178
568	0.189896	0.140811	0.25326	0.1971	0.319066
567	0.195184	0.145472	0.257	0.202331	0.322268
566	0.20028	0.147018	0.259936	0.207377	0.322377
565	0.204643	0.149398	0.263489	0.212103	0.32335
564	0.209222	0.150981	0.267394	0.217913	0.324622
563	0.21522	0.153598	0.270502	0.221915	0.325551
562	0.219812	0.157325	0.273436	0.227253	0.326308
561	0.224953	0.159459	0.277447	0.232918	0.326399
560	0.22956	0.161439	0.280172	0.236227	0.328487
559	0.234192	0.162766	0.281473	0.240107	0.326966
558	0.240016	0.165266	0.285645	0.246468	0.326331
557	0.245155	0.1684	0.288061	0.251447	0.328446
556	0.250502	0.169931	0.291274	0.256371	0.327467
555	0.25516	0.171542	0.294777	0.260614	0.327389
554	0.261245	0.173763	0.297672	0.265783	0.327121
553	0.265163	0.176001	0.299521	0.270425	0.326746
552	0.26993	0.177089	0.302153	0.274553	0.325977
551	0.274497	0.179336	0.305137	0.278405	0.324441
550	0.281108	0.181456	0.307658	0.285221	0.324176
549	0.285144	0.183214	0.309484	0.289293	0.322804
548	0.29029	0.18431	0.311424	0.293689	0.321366
547	0.294652	0.185878	0.3139	0.298361	0.320868
546	0.299114	0.187116	0.315698	0.301977	0.319243
545	0.304588	0.189031	0.317243	0.306238	0.31677
544	0.309218	0.189983	0.319465	0.310448	0.315269
543	0.31336	0.190882	0.320241	0.314021	0.313068
542	0.317609	0.191944	0.322305	0.318705	0.311787
541	0.320751	0.192767	0.323471	0.320944	0.310706
540	0.324943	0.193302	0.324253	0.324433	0.306918
539	0.328296	0.194319	0.325334	0.328844	0.305176
538	0.332202	0.194713	0.326426	0.331418	0.30281
537	0.336296	0.195427	0.327196	0.33391	0.300833
536	0.338959	0.195608	0.327286	0.336169	0.297892
535	0.341528	0.195927	0.328248	0.338749	0.295653
534	0.344956	0.196222	0.328526	0.341698	0.292728
533	0.346876	0.195992	0.328236	0.343349	0.290074
532	0.349857	0.19598	0.328286	0.345955	0.286831
531	0.352156	0.1958	0.328383	0.347082	0.283866
530	0.354609	0.195649	0.328121	0.348877	0.280764
529	0.355641	0.195094	0.326923	0.350313	0.277785
528	0.357438	0.195092	0.327096	0.351345	0.275494
527	0.359044	0.194829	0.326033	0.351762	0.271886
526	0.360028	0.193769	0.324556	0.352508	0.26773
525	0.361071	0.193774	0.323914	0.354625	0.264968
524	0.361214	0.1925	0.322057	0.353169	0.260971
523	0.362534	0.19195	0.321383	0.353746	0.258319
522	0.362522	0.19039	0.319015	0.353607	0.254418
521	0.36263	0.189535	0.317573	0.35281	0.250418
520	0.362897	0.188476	0.31528	0.352476	0.24655
519	0.362003	0.187142	0.312989	0.351556	0.243026
518	0.361312	0.185698	0.311086	0.350546	0.239518
517	0.360765	0.184327	0.309242	0.349511	0.235815
516	0.359354	0.182883	0.306056	0.347322	0.231651
515	0.356985	0.18063	0.302679	0.345362	0.226849
514	0.355778	0.179585	0.300504	0.343593	0.22332
513	0.354672	0.177707	0.297556	0.341579	0.219782
512	0.352736	0.176084	0.294061	0.339628	0.216245
511	0.349612	0.173813	0.291444	0.336438	0.21159
510	0.347296	0.172253	0.287841	0.334291	0.208027
509	0.344518	0.170321	0.284544	0.330743	0.203751
508	0.341908	0.168486	0.281262	0.328031	0.200021
507	0.33917	0.165818	0.277108	0.324759	0.195771
506	0.335916	0.164037	0.273923	0.321717	0.192494
505	0.332122	0.162147	0.270063	0.31785	0.188
504	0.329105	0.159489	0.266065	0.314574	0.183671
503	0.324801	0.156604	0.262147	0.309768	0.179831
502	0.32138	0.15512	0.257227	0.30601	0.175376
501	0.317336	0.152614	0.254259	0.30309	0.172131
500	0.31339	0.150362	0.250247	0.298168	0.168432
499	0.309415	0.147895	0.245678	0.294387	0.164604
498	0.30488	0.145639	0.24176	0.290504	0.161019
497	0.299879	0.142998	0.237076	0.28537	0.156884
496	0.29548	0.139623	0.232431	0.280634	0.152761
495	0.291031	0.137382	0.228438	0.276978	0.149795
494	0.287143	0.135236	0.225616	0.273205	0.146101
493	0.281852	0.132735	0.220478	0.267924	0.142572
492	0.277449	0.13011	0.21611	0.263044	0.139488
491	0.272646	0.127729	0.212195	0.258427	0.135808
490	0.267567	0.124777	0.20757	0.253338	0.131904
489	0.263017	0.12259	0.204062	0.249444	0.129238
488	0.257993	0.119851	0.199682	0.244684	0.126019
487	0.253728	0.117311	0.196129	0.240456	0.123107
486	0.248395	0.113872	0.191463	0.235168	0.119396
485	0.242952	0.111591	0.187447	0.230226	0.11666
484	0.239792	0.110021	0.184703	0.227558	0.115167
483	0.235526	0.10764	0.181418	0.223388	0.112366
482	0.230831	0.105009	0.177685	0.218876	0.110068
481	0.22516	0.101299	0.173301	0.214127	0.107005
480	0.221017	0.0992747	0.16999	0.210058	0.104622
479	0.217426	0.096808	0.167147	0.206651	0.103844
478	0.213015	0.0942491	0.164792	0.203096	0.101713
477	0.209216	0.092005	0.161996	0.199664	0.100355
476	0.205464	0.0895225	0.159419	0.196044	0.0989664
475	0.201359	0.0864445	0.156537	0.192264	0.0978519
474	0.198348	0.08516	0.155021	0.189829	0.0971803
473	0.195265	0.082377	0.153036	0.186972	0.0967937
472	0.192161	0.0804723	0.151509	0.184902	0.0966085
471	0.189121	0.0778394	0.150137	0.182201	0.0969787
470	0.186328	0.075784	0.148977	0.179904	0.0964155
469	0.184071	0.0730725	0.147915	0.177926	0.0969816
468	0.182373	0.071034	0.148016	0.177134	0.0988816
467	0.180588	0.0689326	0.147862	0.175951	0.100583
466	0.1793	0.0670777	0.147836	0.174896	0.102034
465	0.178441	0.0651253	0.149554	0.174718	0.104289
464	0.177531	0.0631043	0.149963	0.173956	0.10632
463	0.17667	0.0606917	0.151215	0.174163	0.109838
462	0.176898	0.0586538	0.152867	0.175051	0.113463
461	0.17721	0.056804	0.15496	0.17532	0.117661
460	0.178029	0.0555711	0.157488	0.177019	0.12158
459	0.178463	0.0532693	0.159323	0.177549	0.125636
458	0.180392	0.0517318	0.163261	0.179962	0.131296
457	0.182356	0.0496806	0.167087	0.181658	0.136964
456	0.184318	0.0482117	0.171339	0.183739	0.14281
455	0.186417	0.0472184	0.175366	0.186525	0.148428
454	0.188584	0.0447759	0.179173	0.18923	0.154656
453	0.192391	0.0439531	0.184185	0.192308	0.162753
452	0.196404	0.0420862	0.189567	0.19693	0.169381
451	0.199551	0.0404166	0.195118	0.199972	0.178156
450	0.204019	0.0394624	0.201375	0.20418	0.185376
449	0.207905	0.0382548	0.205543	0.206955	0.192729
448	0.211899	0.0371709	0.212015	0.211414	0.201485
447	0.215704	0.0351114	0.218401	0.215244	0.21043
446	0.221211	0.0347009	0.224769	0.221014	0.220006
445	0.225029	0.0337503	0.231284	0.224254	0.227094
444	0.229883	0.0325591	0.236144	0.228768	0.235545
443	0.235336	0.0317382	0.243635	0.23342	0.244798
442	0.240524	0.0309808	0.250089	0.238355	0.254598
441	0.245601	0.0302981	0.257197	0.243361	0.263094
440	0.249927	0.0293616	0.260651	0.246321	0.270139
439	0.253795	0.0285433	0.266882	0.250662	0.278058
438	0.258533	0.028247	0.274114	0.255498	0.286434
437	0.26409	0.0270758	0.279329	0.259518	0.294618
436	0.268227	0.0269314	0.28418	0.263406	0.302642
435	0.272578	0.0265641	0.290244	0.267051	0.309727
434	0.276487	0.0260035	0.294708	0.270521	0.31629
433	0.280738	0.0257771	0.299264	0.273719	0.323349
432	0.284059	0.0250224	0.302859	0.277179	0.329447
431	0.288006	0.0251121	0.30754	0.280221	0.335404
430	0.291	0.0250083	0.311912	0.282862	0.339749
429	0.294681	0.0253187	0.315403	0.285914	0.34517
428	0.297364	0.0253788	0.318409	0.288208	0.348768
427	0.299373	0.0252117	0.321243	0.290168	0.353916
426	0.301611	0.0259483	0.323323	0.291815	0.356378
425	0.303898	0.026012	0.326086	0.293135	0.359627
424	0.305564	0.0271396	0.328222	0.294631	0.362028
423	0.307081	0.0265418	0.328558	0.295622	0.364029
422	0.308687	0.0273399	0.33037	0.296997	0.366259
421	0.309753	0.0279596	0.331029	0.297524	0.36766
420	0.310103	0.0285786	0.332132	0.298171	0.368969
419	0.310854	0.0291946	0.332094	0.298419	0.369321
418	0.311952	0.0306201	0.332865	0.298096	0.370203
417	0.312312	0.0315625	0.332731	0.29897	0.369928
416	0.312146	0.0327816	0.332708	0.298487	0.370229
415	0.312367	0.0332143	0.331856	0.298294	0.369852
414	0.312217	0.0353646	0.331714	0.298352	0.368325
413	0.312643	0.0365417	0.330817	0.297268	0.367761
412	0.311597	0.0382308	0.329811	0.296512	0.366006
411	0.311753	0.0393979	0.327886	0.295682	0.363793
410	0.31035	0.0405724	0.327002	0.294279	0.36215
409	0.309661	0.043061	0.32557	0.292878	0.360123
408	0.309013	0.0452704	0.323773	0.292021	0.358638
407	0.307468	0.0471281	0.321769	0.290399	0.355688
406	0.306635	0.0495552	0.319893	0.28975	0.353259
405	0.305134	0.0513571	0.317518	0.287841	0.350148
404	0.303357	0.0539346	0.314817	0.285797	0.346966
403	0.301444	0.0566765	0.312491	0.283524	0.34399
402	0.299716	0.0583611	0.309393	0.281418	0.33967
401	0.297948	0.0613563	0.306763	0.279441	0.336837
400	0.295496	0.0639887	0.304293	0.277401	0.332982
399	0.293066	0.0660148	0.301044	0.275253	0.329074
398	0.29006	0.0697347	0.297577	0.271938	0.324853
397	0.288214	0.072594	0.294007	0.269568	0.320874
396	0.286167	0.0751935	0.291657	0.267324	0.317403
395	0.283553	0.0781362	0.28777	0.264566	0.312494
394	0.281191	0.0814711	0.284241	0.26193	0.30835
393	0.277879	0.0854656	0.280678	0.258894	0.303151
392	0.274735	0.0886382	0.276462	0.25566	0.298631
391	0.272951	0.0921085	0.274022	0.254056	0.295336
390	0.26942	0.0956859	0.269462	0.250971	0.289794
389	0.266852	0.0994443	0.26625	0.247295	0.286011
388	0.262967	0.104143	0.262274	0.244251	0.281085
387	0.25967	0.109098	0.258349	0.240794	0.276398
386	0.25684	0.112481	0.25508	0.238164	0.27244
385	0.253239	0.11684	0.250927	0.23542	0.268163
384	0.250408	0.122018	0.247875	0.232772	0.264372
383	0.245952	0.127249	0.24374	0.228877	0.259694
382	0.241721	0.133209	0.23965	0.224419	0.254919
381	0.238314	0.138353	0.236402	0.221531	0.251254
380	0.234783	0.143766	0.232627	0.218338	0.247623
379	0.230416	0.148722	0.22948	0.21487	0.243848
378	0.226366	0.155241	0.224972	0.211241	0.238969
377	0.222303	0.162355	0.221815	0.208278	0.235413
376	0.218884	0.168676	0.218821	0.205445	0.232372
375	0.216694	0.175573	0.216088	0.204065	0.229058
374	0.212306	0.180928	0.212545	0.199855	0.225428
373	0.210089	0.187987	0.209497	0.198103	0.22225
372	0.205972	0.196594	0.207029	0.196349	0.218585
371	0.203415	0.202228	0.204055	0.194189	0.215897
370	0.201764	0.210718	0.203255	0.192512	0.214008
369	0.199215	0.217405	0.201295	0.191038	0.209628
368	0.197685	0.2259	0.200047	0.190984	0.207911
367	0.195748	0.233505	0.197986	0.189369	0.205328
366	0.195651	0.24211	0.197715	0.190582	0.204018
365	0.194739	0.251398	0.197255	0.189765	0.202383
364	0.195024	0.259646	0.197448	0.190856	0.20173
363	0.195383	0.269762	0.197244	0.192035	0.199792
362	0.195485	0.277206	0.197912	0.192419	0.199136
361	0.196882	0.28618	0.19885	0.194805	0.19918
360	0.1985	0.294805	0.200894	0.197693	0.199967
359	0.200772	0.305917	0.202878	0.200151	0.200621
358	0.203392	0.316125	0.204925	0.203733	0.202439
357	0.206313	0.325495	0.207085	0.207548	0.202857
356	0.2116	0.336905	0.212215	0.21193	0.205278
355	0.215071	0.348226	0.215455	0.217617	0.207524
354	0.22041	0.357232	0.219866	0.223334	0.211052
353	0.22781	0.36876	0.226424	0.229935	0.215318
352	0.234219	0.381193	0.23296	0.237459	0.220133
351	0.243213	0.393204	0.241183	0.246933	0.224303
350	0.253009	0.406638	0.249191	0.255818	0.231303
349	0.260583	0.416423	0.254586	0.264169	0.236898
348	0.271795	0.43118	0.266785	0.274899	0.245858
347	0.285329	0.44437	0.278545	0.287973	0.255244
346	0.296987	0.458592	0.288875	0.301491	0.263792
345	0.309997	0.469933	0.299744	0.312841	0.272714
344	0.321162	0.481018	0.310734	0.32463	0.282181
343	0.339348	0.496165	0.325473	0.340159	0.294309
342	0.353607	0.511306	0.339609	0.355814	0.30616
341	0.372921	0.52305	0.355906	0.372216	0.319782
340	0.39	0.538554	0.371151	0.390029	0.33416
339	0.409016	0.55218	0.387558	0.406953	0.346728
338	0.425408	0.562723	0.404072	0.424304	0.360892
337	0.447297	0.576886	0.424871	0.444955	0.37796
336	0.468984	0.591491	0.443374	0.465849	0.39374
335	0.490798	0.602471	0.459707	0.484124	0.409335
334	0.51172	0.613626	0.478729	0.504277	0.426478
333	0.534657	0.623588	0.4983	0.526013	0.444882
332	0.558511	0.635854	0.519792	0.547814	0.463352
331	0.579843	0.646294	0.541537	0.570555	0.480291
330	0.605813	0.655653	0.562313	0.593311	0.499125
329	0.628628	0.660889	0.580989	0.611748	0.516556
328	0.651549	0.667902	0.603542	0.631606	0.537975
327	0.676879	0.676134	0.625169	0.657363	0.559393
326	0.696868	0.679906	0.642934	0.677446	0.579263
325	0.720254	0.684279	0.663806	0.697119	0.597493
324	0.738236	0.688082	0.682768	0.716586	0.615756
323	0.755468	0.68959	0.701162	0.731163	0.63206
322	0.776057	0.692008	0.720913	0.748881	0.655026
321	0.794021	0.692619	0.73761	0.766615	0.675591
320	0.812112	0.692593	0.755044	0.781634	0.695433
319	0.826218	0.693522	0.770827	0.796384	0.713683
318	0.840113	0.692177	0.787764	0.808295	0.734494
317	0.854628	0.691193	0.804299	0.825349	0.755957
316	0.867054	0.68819	0.822917	0.835038	0.772459
315	0.877956	0.684895	0.83541	0.848657	0.789991
314	0.886005	0.682981	0.846549	0.857703	0.805261
313	0.895795	0.679199	0.858406	0.865779	0.825276
312	0.905116	0.674597	0.869251	0.873564	0.842387
311	0.911338	0.67041	0.881047	0.883483	0.855333
310	0.918918	0.665166	0.890478	0.89126	0.869088
309	0.923018	0.662174	0.898724	0.894796	0.881957
308	0.92641	0.657172	0.904178	0.900389	0.88979
307	0.925635	0.65384	0.906888	0.906212	0.896977
306	0.928774	0.648839	0.913318	0.906701	0.906024
305	0.927776	0.645155	0.913673	0.906616	0.912919
304	0.925362	0.642534	0.915394	0.908044	0.913087
303	0.924721	0.639771	0.914233	0.911068	0.916357
302	0.919363	0.6383	0.914828	0.904705	0.91891
301	0.915724	0.636586	0.913253	0.905502	0.917106
300	0.909269	0.63708	0.906752	0.900426	0.915136
299	0.903516	0.636893	0.904981	0.898356	0.910554
298	0.895221	0.636676	0.898678	0.894328	0.907869
297	0.890921	0.63741	0.896006	0.889385	0.906123
296	0.884054	0.64224	0.891912	0.884902	0.902691
295	0.876104	0.645339	0.88509	0.87866	0.900227
294	0.869281	0.64884	0.883511	0.874427	0.899057
293	0.865421	0.655536	0.879183	0.868525	0.895949
292	0.853853	0.658492	0.873359	0.864835	0.891724
291	0.844488	0.661291	0.863673	0.854448	0.888258
290	0.842343	0.669013	0.862817	0.851917	0.89057
289	0.841023	0.672836	0.860051	0.847228	0.889409
288	0.834181	0.67803	0.851758	0.84305	0.894413
287	0.832978	0.686935	0.860629	0.844871	0.888879
286	0.829271	0.696841	0.847911	0.832161	0.887656
285	0.834408	0.683644	0.845186	0.811838	0.91366
284	0.824463	0.678569	0.8372	0.826178	0.888322
283	0.923007	0.695685	0.881979	0.840242	0.921971
282	0.858857	0.734561	0.821637	0.780845	0.913241
281	10	0.435023	0.592493	0.446317	0.492095
280	0.252908	0.379036	10	0.681153	10
279	10	0.864753	0.665164	0.39451	0.419693
278	0.182382	0.14822	0.324406	0.156801	10
277	10	0.962458	10	10	10
276	-0.0398105	-0.00882151	10	0.0435016	0.0127852
275	10	10	10	10	-0.511653
274	10	0.260394	10	0.328967	10
273	-0.0920262	10	10	10	-0.139165
272	10	0.284472	0.613173	0.114155	0.104763
271	10	3888385534	10	3707076073	10
270	-0.0258645	0.195972	-0.0629727	0.773891	10
269	10	-0.117538	10	10	10
268	10	10	10	0.191656	0.721446
267	0.00394354	10	0.584978	10	0.276715
266	10	0.864023	10	10	10
265	10	10	0.521551	10	10
264	0.314756	10	10	0.145568	10
263	10	0.379871	-0.217778	10	10
262	10	-0.384706	-0.43137	10	-0.391782
261	10	0.709462	0.255498	10	0.409926
260	10	10	0.189668	0.506472	0.409201
259	3469004869	10	4510088921	4494905472	404585743
258	10	-0.182837	0.390387	10	10
257	-0.680372	-0.365187	10	-0.722098	10
256	10	10	0.594812	0.608005	10
255	-0.425017	10	-0.727292	10	10
254	0.28745	10	0.166029	-0.0628017	0.0967091
253	10	0.424561	0.454837	10	0.456189
252	10	10	0.822987	10	10
251	10	0.0626191	0.67779	10	0.0412381
250	0.310385	10	10	-0.0140816	-0.580688
249	10	10	10	0.0924907	0.663313
248	10	4029099464	4346959114	10	3852398634
247	10	10	10	10	4098262787
246	-0.0123004	0.286856	-0.125487	0.5971	-0.0186447
245	-0.27964	10	-0.202033	-0.2711	0.23646
244	-0.125386	0.105134	-0.000495227	-0.123647	10
243	0.182494	0.297471	10	0.193431	0.198319
242	10	0.0477535	-0.0847494	-0.180776	0.830434
241	0.199911	0.0860643	0.056921	10	0.112306
240	-0.367517	10	0.577975	10	0.60123
239	10	10	10	10	0.00381012
238	0.174572	1151895642	10	0.0649741	10
237	-0.169396	0.427025	-0.458602	10	10
236	10	10	-0.00563056	10	10
235	-0.359082	10	-0.984547	10	10
234	10	3611152172	10	4514095783	4191451073
233	10	10	0.633423	10	0.226038
232	10	0.342542	10	0.0902844	10
231	10	10	10	10	10
230	10	10	10	10	-0.103817
229	0.194183	0.989798	0.369937	10	10
228	0.315854	-0.0977815	10	-0.0877126	-0.0757071
227	0.164169	0.13439	10	10	0.203489
226	4330535412	4286074638	4115898609	10	430741024
225	0.168922	0.137977	-0.0285398	0.125983	-0.131918
224	-0.00345176	-0.0139888	10	-0.320455	10
223	10	0.0623874	0.219375	0.230471	0.255599
222	10	0.0210847	10	-0.417345	10
221	4407849789	4103957653	4391270638	436297226	3743392229
220	0.228925	0.0673192	10	0.28337	1158859491
219	-0.0902611	0.017466	-0.161836	10	10
218	10	0.993504	0.0932198	10	0.26603
217	10	-0.283658	0.00963672	-0.330853	-0.410781
216	0.0230497	0.582946	-0.385524	-0.212363	0.102169
215	0.0824286	0.185334	0.45636	0.0847763	10
214	0.645125	0.232742	0.301402	0.187522	-0.0597856
213	0.541846	0.139329	0.0147424	10	0.578124
212	0.0526186	0.175177	0.746084	0.0787678	0.00867361
211	-0.115346	-0.0700759	-0.258454	0.0571308	-0.291821
210	0.225312	0.107488	10	10	-0.0325604
209	10	4026686668	4104555607	10	4198767185
208	10	-0.155721	-0.326189	0.0355927	-0.223255
207	10	-0.187496	-0.26696	0.00717781	0.187511
206	0.883051	0.61735	0.340243	0.299741	0.173639
205	0.975801	10	0.193827	0.136955	0.176283
204	10	0.124679	0.459835	10	-0.197762
203	-0.167249	-0.037819	-0.0633652	-0.0627802	0.235456
202	10	0.3284	0.139325	0.0890099	0.335299
201	0.0824236	10	0.283876	0.0722746	10
200	0.218301	0.325596	-0.0399904	0.344087	0.704117

## Sheet: Figure 6b
x-axis: wavelength in nm	y-axis: molar absorption coefficients of E/Z-4b mixture in L mol^-1 cm^-1	y-axis: molar absorption coefficients of 100% [E-4b-H]+ in L mol^-1 cm^-1	y-axis: molar absorption coefficients of 91% E-4b after neutralization at -78 °C in L mol^-1 cm^-1	y-axis: molar absorption coefficients of 100% E-4b in L mol^-1 cm^-1	y-axis: molar absorption coefficients of 100% Z-4b in L mol^-1 cm^-1
800	0.00832398	-34.1269	-43.4013	50.9559	-56.2781
799	-20.9132	-31.0406	-55.5248	43.8964	-46.6058
798	-22.028	-4.92222	-77.8602	42.9962	-3.14731
797	17.7353	-40.4188	-64.052	63.7902	-28.4656
796	-10.3712	4.75809	-18.1266	14.5891	-13.8907
795	17.2879	11.665	24.5729	44.4467	34.974
794	17.6192	18.7964	-61.3277	30.5773	-14.1547
793	-78.8958	-85.7901	-145.468	22.4987	-11.1723
792	-1.04461	-12.1954	-25.4601	84.9438	-62.9584
791	-21.1002	-3.87776	-45.9907	40.3216	0.230926
790	-40.8434	-57.3025	-69.2633	55.7616	16.9443
789	45.4404	17.9113	-37.0557	24.6808	33.6968
788	-40.8296	-29.4589	-80.9341	60.288	-4.79346
787	13.9642	80.6877	5.70805	50.2111	-92.7033
786	-45.5069	28.1552	-46.9121	11.5651	-10.3191
785	-34.5819	-19.5009	-109.921	-3.70971	22.3603
784	-67.158	-56.5735	-83.9135	35.5575	-28.5478
783	-53.308	-11.7657	-71.3954	-1.12673	-23.4611
782	-18.5602	-7.8933	-71.6336	12.8021	9.45498
781	-32.4889	4.59903	-104.925	65.5985	21.1261
780	-11.4094	12.4416	-73.9817	35.9798	-19.3504
779	-18.4784	-7.24636	-17.1335	22.6746	15.0641
778	-45.1117	-49.3995	-52.8637	45.9224	-25.848
777	-0.507752	-30.7164	-59.3947	109.298	8.2269
776	-38.6312	-17.2373	-99.4678	-9.84453	-14.8906
775	15.4603	-22.6497	-49.2809	72.2781	-0.609344
774	37.8183	23.9233	-34.9856	57.4988	-13.3071
773	-38.8677	-50.9983	-52.3245	19.2419	-1.33609
772	24.3335	10.8345	-75.6556	6.55621	9.87735
771	-26.8942	-26.2425	-41.4539	86.406	-7.74412
770	-40.9014	-9.51757	-111.428	28.4259	-5.38329
769	-30.1658	-13.2589	-90.7204	61.5525	12.0666
768	-39.1705	-7.21231	-74.9529	43.4339	-33.8398
767	59.9662	-0.00141962	-39.0777	26.6847	-27.9371
766	1.57681	53.663	-15.6052	51.3753	-11.5675
765	42.7228	45.9208	-64.1343	52.0631	-3.17632
764	-2.38319	18.9585	-52.0671	53.643	-6.46657
763	-43.561	-6.91153	-90.8026	39.9925	-24.7569
762	-20.9479	12.4985	-54.4783	22.3717	-17.0072
761	11.5039	-41.2691	-38.9619	46.8016	-24.1686
760	3.74709	-12.6648	-59.1736	77.3551	-14.0717
759	-44.0102	-1.60264	-79.9706	59.0032	-31.6654
758	-36.2928	4.21275	-29.6872	35.8608	-31.3861
757	6.69579	1.40408	-87.995	37.3872	1.74922
756	-5.30672	-1.30598	-53.3104	39.2282	-24.4236
755	32.408	12.1191	-46.2612	39.8493	-24.6227
754	-14.3902	-6.21772	-44.5066	50.3605	-2.73782
753	-41.5719	0.0461377	-39.9591	58.0475	-32.534
752	-10.769	-15.0044	-85.5543	22.87	-13.4175
751	-11.1821	-0.88297	-87.5611	72.6133	20.4233
750	-8.43607	30.0578	-53.0588	34.0075	-30.6835
749	28.2818	13.9268	-36.9776	61.2654	-58.1891
748	-39.1414	-7.46201	-84.5191	51.2778	-8.35256
747	1.84876	-5.10101	-53.7469	68.67	-32.8742
746	-15.6275	30.2358	-61.5733	73.5036	-33.2921
745	-35.2887	37.5263	-74.6528	82.7446	-14.8034
744	-20.754	2.64291	-75.4969	56.5749	-50.9626
743	2.44543	13.9716	-24.1459	70.988	-10.8401
742	-5.74352	13.3348	-65.0239	55.7798	32.5843
741	-6.51308	7.29339	-51.5987	59.4048	6.80861
740	-39.5977	22.0991	-41.4119	25.3689	-9.8106
739	-1.68826	22.1859	-50.4175	53.683	-61.6029
738	-20.6806	40.4226	-35.1565	39.7267	-21.4045
737	-16.4781	11.7993	-37.9184	56.878	-52.2127
736	-2.18761	13.8408	-35.6849	43.9265	0.231074
735	-11.4496	-0.946847	-53.2338	34.0308	-7.74717
734	-25.8602	0.43867	-60.055	47.2851	-27.1541
733	-4.46357	30.3012	-41.3323	44.829	-42.8358
732	-9.06406	-2.57349	-77.5111	40.9241	-32.9967
731	-8.06037	26.1056	-31.0269	71.2255	-29.5157
730	-11.311	15.3993	-59.2242	47.5731	-27.5235
729	-22.4946	6.71953	-66.5561	34.8881	-26.1662
728	-16.0833	38.0504	-52.8724	55.3396	-33.2266
727	-6.11375	26.5238	-65.8211	50.7549	-27.0201
726	-18.0296	12.151	-91.4439	45.2406	-27.6269
725	-13.6877	15.0056	-46.0283	59.5405	-24.789
724	-11.4759	38.2028	-68.6237	51.5885	-17.46
723	-36.8916	12.5134	-78.6349	64.8688	-20.164
722	-12.0039	39.3493	-52.1756	74.9316	-17.4908
721	-16.8397	46.5421	-62.7997	47.3969	-19.3526
720	-21.8604	40.7986	-54.4061	37.937	-19.1869
719	-8.80206	30.2671	-57.1477	74.2592	-29.4327
718	-8.1796	24.1807	-63.5132	62.1102	-4.86275
717	-12.9934	28.7144	-65.1192	50.1585	-8.67733
716	-14.041	45.4961	-63.87	53.1206	-30.078
715	7.38919	52.0075	-33.0542	48.0041	-21.1925
714	-4.05723	28.2185	-69.3961	58.2872	-23.7321
713	-8.60243	42.0231	-68.3653	67.0843	-23.7984
712	0.113762	38.1152	-47.09	59.548	-41.7361
711	-22.5943	18.5234	-73.8721	65.6731	-35.3479
710	-4.29577	50.7956	-63.2634	48.7452	-33.473
709	-17.0808	41.1612	-71.8674	53.3609	-36.0632
708	1.19525	75.0348	-41.1471	65.248	-12.4106
707	-1.61474	30.2849	-55.5074	58.0231	-19.3392
706	-14.6576	65.3379	-49.5282	46.3216	-7.57444
705	8.96352	68.9856	-40.9272	48.7197	-17.2363
704	-7.09403	43.2946	-41.9227	68.9777	-36.3994
703	-2.98515	26.5274	-33.2019	63.8703	-40.9679
702	25.0829	60.5099	-23.6402	71.9697	7.98975
701	-25.2497	50.4371	-85.351	60.1097	-3.55635
700	-10.3116	53.9026	-58.7893	62.6894	-26.0568
699	-10.3504	63.2783	-52.3722	82.0761	-21.2126
698	-25.3023	44.6653	-64.439	67.0794	-35.9377
697	-12.471	42.8836	-41.3048	79.3086	-15.5467
696	-5.74074	77.398	-34.6237	71.9033	-26.4235
695	-15.8741	47.0103	-42.5636	71.7545	-28.4354
694	-2.81871	62.5106	-19.9445	84.5406	-6.60097
693	10.0021	68.0354	-14.2102	69.3496	-21.0352
692	-16.6582	28.2534	-59.8975	66.008	-33.8854
691	-20.0906	64.5386	-24.585	82.0309	-12.2883
690	-3.27641	41.7965	-46.0804	91.134	-29.0307
689	-5.43568	43.8567	-32.378	83.3967	-19.4099
688	-12.726	57.3606	-40.7969	103.747	-3.81238
687	-7.48085	42.2311	-34.8626	94.1428	-10.3064
686	18.6634	69.9894	-18.0585	91.7718	-14.5196
685	53.9839	78.4161	-26.6858	97.5929	-41.919
684	-9.20823	73.0314	-29.2454	121.501	-24.7027
683	19.9732	82.022	-11.0077	113.074	-33.4356
682	5.78244	70.4885	5.24323	106.703	-15.5098
681	-2.59263	71.0476	-8.96367	125.863	-3.69842
680	4.66583	55.8201	-12.2624	108.158	-45.9745
679	32.1882	76.3699	-4.82953	128.04	-21.8303
678	14.0677	54.9886	-8.73443	133.354	-22.5379
677	11.6469	53.8741	4.84234	125.702	-20.5193
676	20.8751	76.8007	4.4066	153.399	-32.403
675	38.16	92.9478	57.749	145.965	-39.0629
674	32.8017	102.13	48.1386	145.257	-24.048
673	47.0429	103.126	41.8453	148.313	-12.166
672	50.9145	98.9978	53.7227	134.681	-46.4857
671	33.9148	86.2667	50.4178	177.244	-28.9872
670	53.632	94.2714	42.0048	193.463	-22.0331
669	78.884	97.1607	79.0677	168.045	-17.691
668	59.7403	109.949	73.0352	163.799	-18.7523
667	55.1255	70.9912	58.38	196.291	18.4416
666	108.023	117.828	151.769	266.39	14.4242
665	88.778	113.599	145.596	217.521	-33.0024
664	78.4894	107.682	142.336	245.794	-9.87085
663	70.6006	73.1057	127.36	247.654	-28.1471
662	93.0006	124.335	144.436	265.169	-36.9976
661	76.4127	95.0018	161.821	281.115	-6.15086
660	111.003	101.417	171.936	294.831	-29.5298
659	124.391	122.651	199.987	313.276	-30.3602
658	126.51	116.35	214.956	327.011	-24.4971
657	98.5713	111.568	211.235	352.352	-29.2178
656	127.381	130.106	236.067	354.649	-4.75279
655	147.044	107.575	301.011	405.928	-22.5915
654	173.329	149.469	323.178	402.869	-34.6654
653	145.98	137.075	327.06	423.991	-31.895
652	178.804	142.585	333.085	436.565	-17.0021
651	216.084	175.362	378.601	482.961	-2.81747
650	208.381	140.385	386.997	507.329	-34.6154
649	212.278	131.048	393.448	532.087	-10.8528
648	231.252	167.776	435.184	532.353	-10.3151
647	263.635	194.727	484.558	559.046	-39.8233
646	264.445	186.144	501.079	616.065	-3.40333
645	298.844	188.193	553.691	631.192	17.7075
644	324.44	230.552	622.164	663.443	-8.54978
643	337.411	191.845	630.315	723.549	-20.363
642	337.841	201.855	640.432	728.142	-17.0997
641	393.245	245.511	700.709	803.08	-4.27978
640	416.144	260.202	767.22	822.869	-31.2876
639	436.142	249.294	786.215	920.503	13.2271
638	480.762	258.462	843.873	914.726	-5.13935
637	481.419	282.498	880.439	979.868	1.73886
636	513.326	284.328	925.27	1038.29	-8.88702
635	559.854	297.721	977.29	1074.21	7.02062
634	553.485	314.099	1023.86	1130.06	-12.8928
633	584.097	309.385	1081.7	1147.93	-14.3569
632	633.851	310.731	1123.75	1241.88	23.5461
631	647.289	317.404	1174.92	1295.63	20.3706
630	704.831	347.331	1234.69	1379.9	0.390386
629	719.996	366.289	1304.58	1411.67	-10.712
628	756.783	374.926	1372.7	1503.57	21.4102
627	813.069	406.482	1437.09	1553.31	17.9549
626	841.795	417.116	1511.52	1630.77	12.9015
625	884.24	415.452	1564.4	1688.35	29.3999
624	951.901	471.14	1667.11	1725.82	40.5739
623	955.313	470.84	1728.54	1823.48	52.6643
622	1037.69	509.944	1812.28	1900	34.0799
621	1047.54	496.812	1872.61	1978.68	67.0794
620	1107.65	526.411	1981.14	2065.07	48.4158
619	1173.77	565.646	2052.36	2147.24	58.4551
618	1237.75	625.122	2137.62	2251.79	67.4437
617	1296.06	623.985	2213.81	2324.13	119.055
616	1325.19	619.349	2300.42	2449.18	94.2554
615	1418.09	685.638	2396.18	2521.57	133.778
614	1490.11	706.452	2491.78	2632.55	136.351
613	1516.45	716.332	2575.13	2725.74	142.375
612	1576.41	752.64	2653.13	2823.38	155.032
611	1630.18	791.376	2753.98	2930.63	167.664
610	1692.94	804.785	2847.17	3037.26	192.049
609	1747.74	829.884	2946.81	3125.09	204.854
608	1828.41	866.318	3040.77	3232.1	196.737
607	1864.44	902.562	3111.29	3366.14	243.259
606	1959.25	942.434	3238.28	3462.37	255.37
605	2007.09	943.712	3305.13	3546.47	284.894
604	2096.25	1012.1	3421.21	3659.6	308.478
603	2156.71	1043.76	3506.98	3767.04	346.501
602	2247.99	1079.99	3619.66	3863.17	352.847
601	2325.18	1135.01	3721.6	3936.62	377.787
600	2377.44	1163.7	3833.72	4070.12	420.746
599	2463.06	1186.24	3913.98	4183.09	468.135
598	2526.7	1239.99	4007.64	4274.73	494.862
597	2602.24	1297.48	4119.56	4364.01	525.097
596	2694.24	1347.82	4231.5	4484.92	544.056
595	2762.72	1372.16	4289.21	4581.01	585.344
594	2832.01	1427.67	4410.37	4681.45	602.767
593	2895.23	1455.79	4498.03	4764.59	661.758
592	3003.35	1516.67	4596.88	4877.81	709.943
591	3104.89	1562.27	4693.34	4965.85	760.664
590	3141.74	1611.16	4750.27	5098.13	828.96
589	3227.23	1657.84	4834.11	5173.33	886.557
588	3303.02	1703.9	4928.58	5282.78	921.261
587	3391.11	1752.25	5020.78	5387.67	1004.8
586	3437.43	1785.87	5106.45	5475.05	1049.87
585	3527.7	1854.09	5150.96	5535.92	1128.15
584	3569.67	1887.95	5242.42	5635.21	1207.55
583	3663.51	1934.49	5333.81	5701.11	1271.28
582	3730.19	1994	5383.22	5809.89	1328.79
581	3821.27	2032.04	5449.99	5836.53	1394.52
580	3912.62	2101.73	5502.19	5921.21	1484.45
579	3963.97	2157.73	5574.34	6003.02	1566.26
578	4041.38	2188.12	5641.53	6040.35	1633.8
577	4089.72	2249.93	5692.35	6118.29	1729.16
576	4194.03	2313.28	5746.33	6165.12	1805.11
575	4254.68	2364.66	5821.45	6208.26	1886.53
574	4321.35	2402.51	5858.8	6259.82	1981.03
573	4402.68	2459.43	5907.43	6291.28	2050.68
572	4462.27	2500.21	5950.94	6329.95	2150.19
571	4514.26	2541.48	5970.44	6365.89	2249.22
570	4598.15	2601.19	6029.66	6405.79	2369.03
569	4671.05	2654.06	6061.88	6427.52	2470.28
568	4727.99	2698.2	6081.26	6441.5	2565.05
567	4784.89	2745	6095.8	6473.59	2662.67
566	4856.54	2800.33	6124.28	6485.26	2769.23
565	4901.46	2846.35	6167.33	6502.4	2886.78
564	4975.29	2892.69	6169.52	6504.97	3020.82
563	5042.72	2927.6	6183.69	6506.97	3132.09
562	5080.36	2980.76	6211.41	6512.33	3255.4
561	5131.22	3020.81	6233.64	6521.07	3354.2
560	5186.96	3056.97	6213.28	6495.2	3513.11
559	5212.63	3080.21	6220.21	6486.18	3641.04
558	5270.86	3138.6	6204.42	6484.85	3750.97
557	5314.89	3178.7	6228.45	6469.26	3894.13
556	5344.62	3197.53	6214.37	6456.66	4011.54
555	5403.41	3232.31	6203.84	6424.78	4137.89
554	5444.33	3268.6	6209.23	6395.58	4248.86
553	5478.24	3298.04	6192.49	6373.62	4367.01
552	5512.2	3316.37	6175.87	6336.13	4514.07
551	5547.84	3355.32	6170.28	6299.36	4625.4
550	5595.24	3395.78	6154.15	6277.89	4735.62
549	5618.13	3409.52	6112.3	6244.85	4855.52
548	5659.66	3437.01	6098.83	6185.98	4990.39
547	5678.22	3457.55	6074.85	6146.54	5088.41
546	5724.31	3484.4	6059.35	6112.08	5200.89
545	5741.72	3489.08	6017.92	6061.67	5313.24
544	5771.07	3520.77	5996.05	6019.52	5431.61
543	5789.66	3533.92	5957.27	5947.37	5540.12
542	5808.29	3544.67	5925.19	5907.81	5643.96
541	5818.85	3554.1	5879.67	5859.56	5721.86
540	5842.31	3566.29	5842.31	5798.74	5842.31
539	5866.07	3566.2	5801.24	5740.58	5948.83
538	5852.99	3576.12	5755.9	5667.72	6062.64
537	5872.62	3575.12	5709.75	5606.39	6140.88
536	5869.96	3584.17	5658.55	5541.47	6231.68
535	5871.55	3582.35	5620	5458.27	6354.85
534	5879.69	3582.18	5570.25	5398.69	6439.32
533	5876.8	3574.05	5522.81	5327.71	6498.75
532	5873.51	3573.49	5463.67	5243.31	6597.58
531	5851.29	3553.81	5396.66	5168.55	6669
530	5844.24	3536.36	5336.97	5086.97	6735.62
529	5829.69	3537.95	5291.49	5037.2	6783.34
528	5817.76	3525.6	5231.52	4971.93	6839.68
527	5798.12	3511.18	5158.51	4871.58	6882.41
526	5781.68	3487.4	5092.91	4791.49	6926.32
525	5729.22	3465.35	5013.64	4732.94	6967.09
524	5728.95	3453.27	4967.56	4674.85	6999.89
523	5704.33	3439.92	4910.03	4577.92	7043.11
522	5660.65	3405.31	4836.11	4506.87	7062.9
521	5616.94	3387.71	4753	4430.2	7078.41
520	5569.22	3343.93	4672.41	4358.41	7095.43
519	5542.65	3335.04	4600.45	4275.23	7110.43
518	5508.75	3292.45	4552.4	4213.98	7103.68
517	5458.82	3269.15	4468.85	4116.54	7118.14
516	5400.25	3225.26	4382.02	4061.7	7111.48
515	5361.26	3206.36	4311.96	3970.59	7073.85
514	5291.42	3166.8	4221.88	3898.58	7094.67
513	5242.5	3136.71	4160.68	3815.67	7060.52
512	5182.87	3094.83	4095.02	3730.35	7037.23
511	5127.53	3051.06	4014.66	3656.75	7003.7
510	5060.27	3029.84	3927.42	3562.97	6960.59
509	5009.22	2980.06	3866.03	3480.52	6914.67
508	4943.28	2949.84	3767.3	3406.95	6862.28
507	4875.43	2897.58	3698.84	3314.55	6822.03
506	4814.08	2863.09	3623.89	3242.3	6768.86
505	4736.16	2815.65	3550.91	3165.5	6704.37
504	4665.21	2778.06	3477.38	3096.8	6626.46
503	4590.03	2715.85	3389.06	3009.75	6569.18
502	4510.98	2679.91	3311.67	2957.57	6508.96
501	4454.75	2635.67	3238.03	2863.21	6444.53
500	4386.82	2584.99	3168.01	2795.48	6368.1
499	4299.92	2541.44	3095.98	2727.13	6285.14
498	4222.74	2485.72	3011.96	2677.35	6190.81
497	4145.86	2444.21	2938.7	2594.4	6124.54
496	4065.12	2390.25	2871.61	2529.52	6053.9
495	3983.41	2350.96	2799.97	2450.69	5968.51
494	3920.63	2309.99	2719.84	2416.89	5876.13
493	3836.17	2251.79	2661.85	2345.56	5776.52
492	3756.5	2205.46	2594.23	2290.33	5701.67
491	3675.57	2156.03	2529.55	2236.21	5633.45
490	3598.08	2104.09	2459.07	2169.91	5516.69
489	3534.34	2066.18	2402.64	2104.48	5445.25
488	3466.32	2015.14	2344.94	2068.61	5344.33
487	3392.69	1973.14	2297	2006.96	5242.2
486	3312.88	1917.68	2227.26	1958.44	5153.66
485	3226.6	1858.8	2161.92	1915.32	5068.49
484	3178.85	1830.99	2139.57	1864.79	4960.36
483	3126.24	1786.68	2096.55	1817.72	4858.17
482	3053.25	1741.19	2048.63	1767.9	4766.86
481	2974.76	1682.95	1996.02	1727.44	4691.29
480	2921.71	1638.48	1970.16	1679.97	4571.14
479	2866.75	1595.91	1928.94	1648.07	4514.31
478	2809.45	1550.17	1900.59	1616.72	4411.01
477	2751.58	1510.25	1875.41	1602.19	4310.64
476	2707.25	1464.87	1862.02	1591.54	4254.03
475	2650.76	1407.31	1818.91	1561.47	4162.45
474	2611.67	1369.06	1824.84	1550.69	4096.15
473	2586	1335.06	1823.11	1530.74	4007.42
472	2546.85	1294.89	1814.35	1522.54	3947.57
471	2515.81	1250.68	1827.02	1521.98	3878.21
470	2489.43	1211.44	1846.11	1524.98	3835.35
469	2475.09	1163.07	1862.6	1546.64	3779.26
468	2471.37	1138.9	1900.75	1583.56	3715.02
467	2462.14	1093.48	1930.83	1600.98	3679.4
466	2468.69	1057.12	1965	1627.3	3634.31
465	2471.89	1027.48	2027.76	1661.36	3585.34
464	2489.2	997.282	2092.31	1704.35	3559.65
463	2516.18	959.384	2147.92	1770.18	3533.84
462	2545	916.214	2227.55	1828.73	3528.3
461	2577.8	880.693	2313.33	1891.56	3506.24
460	2621.95	858.594	2401.07	1977.65	3502.01
459	2677.71	836.74	2497.76	2058.39	3496.89
458	2742.31	797.347	2607.93	2156.06	3492.61
457	2811.26	764.116	2730.37	2267.64	3505.88
456	2888.68	748.04	2871.77	2411.34	3531.06
455	2964.28	711.037	2949.97	2541.79	3540.68
454	3057.92	681.872	3115.88	2687.02	3558.39
453	3161.3	653.434	3254.35	2831.56	3591.94
452	3266.65	628.503	3414.7	2984.55	3636.19
451	3359.35	604.084	3564.85	3158.43	3680.76
450	3476	591.166	3709.28	3326.87	3716.37
449	3584.41	566.625	3872.97	3486.25	3760.31
448	3712.83	544.347	4040.41	3684.69	3816.7
447	3864.38	528.678	4202.12	3857.29	3859.27
446	3969.61	503.685	4373.5	4039.54	3918.01
445	4077.98	485.356	4501.03	4227.02	3970.71
444	4218.5	470.548	4669.83	4434.48	4036.7
443	4354.56	452.43	4827.9	4625.63	4099.89
442	4496.12	434.52	4998.61	4799.91	4151.11
441	4649.41	426.521	5154.84	4953.25	4195.52
440	4746.64	414.595	5310.84	5157.48	4277.31
439	4864.68	399.821	5463.64	5318.79	4318.6
438	4975.59	382.721	5588.96	5499.62	4361.35
437	5117.18	374.389	5743.93	5653.63	4426.21
436	5246.34	364.37	5879.18	5825.64	4485.81
435	5354.33	357.624	5998.54	5990.5	4533.03
434	5451.08	350.153	6109.55	6126.82	4572.2
433	5549.88	345.245	6191.92	6259.43	4623.11
432	5680.52	334.597	6323.42	6405	4669.43
431	5773.81	347.601	6409.04	6523.24	4717.55
430	5823.54	337.607	6471.26	6674.46	4753.3
429	5905.78	343.731	6565.46	6772.48	4798.85
428	5967.75	340.563	6628.79	6895.46	4855.68
427	6037.78	340.328	6682.71	6992.63	4872.15
426	6110.41	357.221	6742.73	7067.19	4901.9
425	6148.87	358.208	6780.46	7143.82	4932.38
424	6185.67	367.893	6827.95	7216.32	4956.84
423	6217.83	381.88	6837.51	7266.19	4970.24
422	6247.88	384.789	6854.85	7307.64	4988.78
421	6281.01	403.775	6877.75	7344.2	5001.55
420	6307.64	416.206	6886.49	7377.41	5034.84
419	6317.91	436.923	6878.97	7399.54	5035.68
418	6319.9	453.524	6881.04	7416.95	5052.06
417	6338.84	479.506	6882.04	7420.59	5051.01
416	6341.03	501.23	6849.14	7420.25	5046.5
415	6331.33	513.862	6820.88	7411.74	5057.93
414	6312.6	552.828	6791.38	7407.23	5066.06
413	6312.92	579.112	6786.35	7377.97	5064.57
412	6299.25	608.891	6723.11	7371.34	5061.36
411	6266.2	641.318	6693.84	7342.98	5060.1
410	6247.23	673.567	6648.04	7298.77	5051.71
409	6217.88	712.567	6599.61	7265.17	5032.22
408	6193.35	751.359	6545.24	7225.29	5051.99
407	6159.69	793.27	6497.53	7185.83	5024.27
406	6116.74	827.345	6433.59	7137.93	5006.23
405	6074.74	888.744	6363.99	7082.57	4997.26
404	6023.83	920.425	6304.65	7013.65	4980.9
403	5980.85	982.912	6235.76	6957.55	4955.4
402	5924.48	1028.57	6162.08	6868.56	4946.32
401	5872.63	1074.52	6102.54	6804.67	4916.36
400	5819.36	1126.62	6027.05	6743.42	4876.32
399	5760.53	1185.2	5936.42	6667.74	4874.1
398	5703.2	1254.07	5865.03	6569.29	4834.12
397	5623.29	1309.16	5763.68	6493.23	4792.67
396	5572.12	1386.81	5708.62	6381.51	4754.16
395	5497.65	1439.29	5616.16	6275.87	4712.07
394	5444.58	1507.91	5539.4	6202.42	4673.77
393	5352.97	1582.23	5432.55	6107.76	4635.45
392	5290.28	1655.46	5349.06	6015.77	4610.62
391	5237.27	1724.56	5284.86	5878.11	4568.52
390	5152.86	1803.62	5178.18	5798.66	4515.17
389	5073.46	1876.74	5091.52	5742.56	4454.95
388	5004.44	1975.11	5009.1	5646.33	4431.87
387	4932.31	2073.14	4925.18	5562.65	4390.03
386	4851.36	2138	4839.26	5467.46	4338.57
385	4792.03	2239.11	4765.6	5363.5	4278.74
384	4723.38	2342.86	4687.63	5276.45	4226.49
383	4644.84	2440.68	4611.31	5220.55	4161.54
382	4559.77	2547.77	4516.49	5147.36	4095.37
381	4494.25	2653.36	4450.01	5065.6	4039.62
380	4413.2	2762.19	4378.02	4989.45	3956.55
379	4336.64	2872.74	4285.45	4933.59	3915.68
378	4253.28	2998.61	4226.15	4847.5	3846.54
377	4180.78	3146.21	4167.32	4768.6	3769.17
376	4111.6	3235.45	4096.9	4693.69	3727.63
375	4042.4	3363.68	4025.38	4607.92	3654.74
374	3975.06	3496.65	3964.67	4535.81	3582.99
373	3926.2	3670.4	3907.38	4481.64	3527.91
372	3851.5	3805.69	3828	4410.84	3485.49
371	3784.58	3935.38	3799.42	4342.4	3443.9
370	3763.65	4061.28	3750.83	4249.63	3390.46
369	3720.03	4238.2	3728.13	4212.91	3337.04
368	3676.24	4390.31	3650.85	4131.44	3342.1
367	3624.59	4550.07	3616.97	4095.87	3317.97
366	3616.25	4713.78	3594.72	4050.39	3303.07
365	3565.54	4866.2	3567.41	4012.51	3301.1
364	3562.39	5018.32	3539.92	3949.27	3307.59
363	3559.36	5224.34	3548.52	3940.13	3322.78
362	3542.44	5401.85	3536.45	3923.4	3344.59
361	3572.49	5572.35	3550.42	3897.62	3366.81
360	3574.17	5714.71	3553.51	3883.57	3412.07
359	3611.3	5952.68	3594.61	3886.75	3462.95
358	3642.8	6135.89	3611.78	3926.04	3536.33
357	3672.6	6326.5	3648.78	3922.91	3587.32
356	3717.52	6489.51	3694.15	3921.73	3677.57
355	3779.58	6727.11	3742.87	3974.18	3770.65
354	3855.82	6911.55	3837.25	4014.44	3871.65
353	3984.94	7143.05	3940.57	4067.11	3992.6
352	4064.25	7368.14	4039.8	4130.55	4124.79
351	4211.13	7596.59	4151.58	4222.03	4274.67
350	4338.78	7801.14	4280.66	4295.58	4458.44
349	4475.26	8041.7	4422.8	4391.6	4609.23
348	4655.32	8269.85	4564.6	4518.39	4821.61
347	4840.73	8538.34	4769.6	4664.89	5076.05
346	5004.93	8761.09	4983.5	4814.63	5330.43
345	5251.93	8996.63	5160.34	4998.86	5584.04
344	5431.34	9236.95	5355.27	5153.73	5877.62
343	5723.18	9493.8	5601.84	5354.39	6205.66
342	5960.44	9718.81	5877.41	5581.48	6509.32
341	6245.94	9974.78	6129.39	5805.55	6795.75
340	6493.93	10205.3	6369.98	6102.05	7216.97
339	6806.25	10405.4	6675.71	6343.5	7593.71
338	7152.25	10632.7	6945.38	6614.45	7978.93
337	7481.29	10871.1	7306.12	6884.21	8366.4
336	7819.21	11091.4	7611.83	7115.92	8786.49
335	8162.91	11250.4	7927.16	7473.41	9263.61
334	8471.13	11405.4	8268.48	7782.33	9720.38
333	8878.52	11616.2	8626.46	8062.54	10098.1
332	9292.05	11785.2	8996.46	8363.91	10495.3
331	9642.29	11905.2	9339.99	8656.38	10976.3
330	10059.4	12033.3	9725.38	9039.27	11385.1
329	10412.1	12149.4	10102.1	9378.7	11796.1
328	10795.8	12253.9	10417.1	9704.62	12195.5
327	11241.2	12357.5	10864.3	10071.9	12571.7
326	11609.1	12410.4	11212.8	10404.7	12941.6
325	12007.2	12486.6	11584.2	10757.1	13341.9
324	12306.6	12492.9	11893.5	11101.2	13728.9
323	12622.5	12532.9	12294.2	11413.9	14035.8
322	13095.6	12528.8	12697.2	11800.6	14330.7
321	13427.8	12532.9	13105.9	12115.5	14620.3
320	13733.9	12503	13469.1	12550.4	14953.6
319	14001.8	12503.3	13770.9	12963.5	15214.9
318	14314.8	12440.9	14125.9	13363.6	15415.6
317	14632	12417.4	14545.1	13755	15655.2
316	14935.3	12355.7	14889.8	14123.8	15895.1
315	15248.2	12284.8	15252.6	14633.9	16027.3
314	15462.7	12259.7	15541	14983.5	16146.2
313	15732.9	12174	15883.5	15387.8	16248.4
312	15960.1	12091	16163.1	15728	16371.4
311	16144.1	12006.8	16464.7	16051.6	16389.1
310	16369.1	11952.1	16709.8	16338.8	16466.1
309	16497	11892.8	16924.2	16578.6	16508.4
308	16612.8	11816.2	17121.5	16780.5	16525.2
307	16678.1	11745	17285.6	16914.6	16518.4
306	16756	11661	17456	17019.5	16475.6
305	16749.6	11579	17540.3	17112.4	16439.7
304	16791.3	11534.5	17567.9	17148.9	16397.4
303	16749.4	11513.6	17660.3	17171	16310.4
302	16714.5	11473.1	17727.3	17155.7	16230.6
301	16628.9	11487.5	17754.1	17119	16151.3
300	16558.2	11482	17761.3	17085.8	16028.4
299	16492.2	11465.7	17778.7	17045.9	15926.3
298	16383.5	11494	17742.3	16990.5	15795.5
297	16261.5	11515.2	17693.2	16924.6	15667.2
296	16142.3	11573	17651	16861.6	15559.1
295	16061.9	11696.8	17651.3	16832.2	15419.3
294	16017	11776.1	17690.6	16773.2	15245.5
293	15892.7	11834.5	17616.8	16783.3	15074.8
292	15816.3	11920.8	17554.9	16734.3	15018.7
291	15686	11946.9	17451.9	16723.9	14904.6
290	15627.8	12106.1	17383.8	16609.1	14684.7
289	15606.2	12144.1	17271.2	16584.6	14464.4
288	15510.4	12346.8	16944.8	16758.2	14386.4
287	15426.2	12330.5	16457.6	16583.7	14327
286	15330.5	12625.8	16030.6	16149.8	14469
285	16079	12588.1	15215.8	16157.4	13649.9
284	15843.9	12355	13477.9	16050.7	15122.9
283	16994.2	13862	11399.5	15594.5	14643.8
282	16499.7	12479	7499.48	13441.8	11699.9
281	16074.7	12892.8	7511.39	10018.6	9871.26
280	5047.2	8000.57	-118.947	7871.18	7825.17
279	13662.2	6135.2	9223.99	5948.82	16726
278	100640	274206	280443	291492	-72338.7
277	22144.6	274206	-1126.15	-1527.89	8710.84
276	11707.8	-4571.22	-7255.29	18080.6	15055.7
275	267970	-26969.4	280443	290055	-65792.1
274	7921.37	274206	280443	292271	-75886.3
273	267970	-16178.3	-24064.9	9488.53	-3796.34
272	267970	274206	280443	-2457.45	6137.38
271	7857.61	274206	-14112.9	-73545.5	305630
270	-22598.1	274206	-26917	752.671	837.091
269	29192.2	25357.1	19590.7	289818	-64712.5
268	267970	20876.6	4255.29	-992.837	14963.6
267	15029.6	274206	280443	-44686.5	297958
266	-14525.4	-11224.7	280443	5572.77	-1539.09
265	-10282.2	274206	280443	382.162	453.463
264	267970	274206	2213.28	298070	-102301
263	267970	-4718.6	-16770.6	-57941.2	301482
262	6179.3	11702	-911.359	104731	86173.3
261	267970	1857.47	-761.127	-7493.47	-3101.75
260	7072.97	4835.91	4904.94	-3725.33	3931.5
259	267970	11837.7	-3919.18	8204.45	4485.49
258	267970	274206	280443	264362	51255.2
257	2831.62	8835.45	280443	292373	-76350.1
256	267970	5931.34	11423.1	292119	-75192.3
255	267970	274206	280443	-62226.2	302621
254	-16762	1103.62	20165.8	-52981.7	300163
253	13650.6	5818.14	11398.9	6369.64	7263.58
252	267970	8509.9	-8212.77	-46296.5	298386
251	267970	274206	280443	293520	-81576.5
250	-3056.34	-3143.55	5070.83	12855.1	-627.504
249	-631.557	8238.91	-8644	-60004.3	302030
248	267970	274206	280443	-62440.7	302678
247	267970	4327.17	-131.636	7310	11460.1
246	-351.081	-2049.71	-18802.1	-7030.38	17965.3
245	4783.49	274206	14345.9	-1370.32	-5690.11
244	-3818.82	612.277	5473.47	-7714.4	-2531.92
243	14851.7	274206	3243.88	1676.94	12280.3
242	336.489	274206	-6288.44	3283.04	9284.63
241	5048.84	12468.9	20357.1	4587.82	4868.47
240	-1439.93	-7151.01	-9836.5	4511.81	540.676
239	2499.73	-10781	-9045.29	7804.77	2498.51
238	-9782.73	10906.6	-4005.85	2343	1955.39
237	267970	-23538.6	-11314.2	9540.64	510.549
236	11129.4	10580.9	-955.633	-697.688	7912.69
235	944.988	274206	280443	292480	-76836.5
234	-28720.8	-8500.5	-18238.9	12098.2	4010.7
233	267970	274206	11534.9	611.214	-11809.5
232	-5544.41	14836.9	280443	16168.5	-8591.22
231	-12874.2	274206	280443	-1246.16	7623.88
230	-2007.56	17440.1	18183.4	885.864	17040.4
229	16404.5	274206	9544.53	-19416.6	-4562.78
228	2885.54	22749.8	-11440.6	5651.84	3037.25
227	5319.23	7118.63	8482.24	3671.39	6899.67
226	111471	125719	112066	7614.01	6180.97
225	10369.1	1268.83	3720.72	5183.42	-1975.56
224	652.184	274206	-9812.7	-10256.9	-5051.98
223	-12836.5	-8193.73	280443	-2209.9	-769.74
222	-5983.08	-11590.5	280443	-1356.74	8826.71
221	6547.71	7605.98	280443	2645.64	15092.8
220	-7214.53	-3457.04	917.682	9481.48	-1491.39
219	3102.32	-298.843	4564.04	226003	226003
218	-13527.4	-12007.2	-1877.67	-4920.29	-2731.58
217	3151.33	-803.731	24308.3	-1298.18	-10945.1
216	-4984.1	-5178.98	-4592.67	7973.05	-2474.93
215	18527.1	31969.1	5839.69	4802.88	4902.74
214	-9011.44	-10007.2	-10931.4	3058.11	10430.8
213	3753.51	13099.5	7067.79	-53700.5	300354
212	-4015.35	-7704.39	12550.1	-3216.72	7973.62
211	-2333.5	-4599.52	6609.77	-10843.2	12012.1
210	-2482.39	4328.64	9919.4	379.214	2647.47
209	1973.2	9475.78	-3530.14	-58689.6	301681
208	267970	12245.4	-1533.53	-10706.3	18078.4
207	14351.1	-3553.04	5908.8	2435.78	5340
206	267970	6972.95	1513.33	-11066.2	-14079
205	7989.33	5289.01	3341.75	630.229	23126.2
204	-788.45	-1305.34	280443	-46698.3	298493
203	4816.83	2381.26	774.551	6105.88	-5764.02
202	4151.21	1551.27	4106.12	-314.819	-385.469
201	-5164.58	8493.25	23986.4	10022.7	-16850.2
200	-3121.25	-9179.71	-11529.4	-2894.24	16121.6

## Sheet: Supplementary Figure 35
x-axis: wavelength λ (nm)	y-axis: E-Isomer molar absorption coeffcient (L mol^-1 cm^-1)	y-axis: Z-Isomer molar absorption coeffcient (L mol^-1 cm^-1)
800.001	-66.7374	53.8349
798.995	-66.1854	60.3941
797.988	57.5153	56.7803
797.015	15.8613	47.5473
796.008	-142.757	104.072
795	-214.995	113.676
793.991	11.6508	16.9981
793.017	-6.50981	-10.1409
792.008	-71.9303	42.8984
790.998	19.3491	55.4306
789.988	-39.4385	36.6693
789.013	19.9044	23.4162
788.002	62.8132	-3.52436
786.991	-122.832	56.9192
786.014	-34.5475	42.2744
785.002	-126.214	2.95839
783.99	-63.2975	-13.5326
783.012	21.495	68.1824
781.998	-81.8582	90.218
780.985	-119.863	3.6698
780.006	-3.26845	40.3641
778.992	-10.159	55.6204
778.012	-24.5224	-57.0202
776.997	-190.627	86.8249
776.016	-45.828	28.9786
775	-159.738	116.41
773.984	-93.964	115.297
773.002	-73.6114	62.1993
771.985	-32.471	-49.8687
771.003	35.9501	-19.3255
769.985	32.5473	49.7017
769.002	94.3574	14.6252
767.983	-37.6321	53.8851
767	-120.252	59.3433
766.015	-38.4862	69.2256
764.996	6.00862	29.6481
764.011	-36.9263	-7.08848
762.99	-100.968	56.834
762.004	-104.652	64.8382
760.983	-180.811	39.7445
759.997	-71.1607	14.0746
759.01	-62.9725	63.0988
757.988	7.2793	23.7145
757	55.1598	36.7597
756.012	-59.5705	66.3956
754.989	-48.5594	3.15434
754	-113.096	73.6663
753.011	-34.1789	21.1565
751.987	-146.055	110.403
750.997	-96.8063	56.9658
750.007	-55.8488	41.507
749.017	-54.3927	47.3229
747.99	-60.6752	66.1845
746.999	-112.786	74.1899
746.008	-137.683	57.9285
745.016	-22.3317	93.4274
743.989	-3.21944	35.7805
742.996	19.263	26.6249
742.003	-30.5103	59.2002
741.01	52.8058	24.2029
740.016	-10.6868	54.761
738.987	-163.755	144.031
737.993	-76.9598	68.5909
736.998	-27.3424	25.4642
736.003	-127.197	78.2673
735.008	-167.246	107.301
734.012	-45.4149	30.5415
733.016	20.2397	62.9405
731.984	-92.3434	67.6666
730.987	-117.605	97.5414
729.99	-40.7472	56.2126
728.993	-138.999	72.1465
727.995	-81.1718	100.079
726.997	-28.5807	51.0862
725.999	-122.928	32.046
725	41.7535	31.2654
724.001	-102.228	60.3083
723.001	-64.853	95.4178
722.001	-75.9091	65.128
721.001	-98.4667	36.4591
720.001	-90.7991	57.855
719	-89.3153	40.7954
717.999	-98.6058	58.2902
716.997	-59.4791	51.9898
715.995	-40.5277	29.3667
714.993	-97.524	65.7807
713.991	-6.59529	19.2282
712.988	-61.1969	40.9198
711.985	-91.6762	45.2268
711.017	-76.8452	62.7224
710.013	-104.998	28.1564
709.009	-125.029	82.6458
708.004	-133.324	57.2658
707	-92.9929	88.4984
705.994	-127.634	80.6572
704.989	-37.4392	67.2702
703.983	-169.414	71.9067
703.013	-96.8233	47.9955
702.006	-128.223	63.5389
700.999	-41.1476	22.1215
699.992	-76.4104	50.1478
698.985	-47.9148	41.1386
698.013	-116.052	55.3531
697.005	-68.2992	5.57148
695.996	-26.9559	32.2261
694.987	-123.262	34.5942
694.014	-83.3821	105.786
693.005	-114.464	61.0412
691.995	-94.524	52.1286
690.985	-66.6308	35.4021
690.01	9.95081	40.3408
689	-35.8669	58.5713
687.989	-66.3261	90.1481
687.013	-113.871	65.0245
686.002	-153.949	106.622
684.99	-105.556	57.6732
684.013	-134.91	94.5833
683.001	-159.896	70.1309
681.988	-102.07	82.9915
681.011	-109.62	40.9927
679.997	-104.379	62.7334
678.983	-49.1336	53.6965
678.005	-159.075	56.371
676.99	-109.033	34.7343
676.012	-115.447	38.8669
674.996	-112.23	58.0936
674.017	-99.3991	52.9795
673.001	-140.662	83.0926
671.985	-119.173	55.3958
671.005	-125.676	65.6285
669.988	-107.778	93.2434
669.007	-161.559	61.1387
667.99	-129.349	95.1491
667.009	-84.071	32.9162
665.991	-117.027	67.6804
665.009	-45.359	34.0169
663.99	-140.149	118.196
663.007	-178.162	68.6743
661.988	-79.1278	82.8524
661.005	-53.8581	54.6137
659.985	-137.167	53.4763
659.001	-120.518	60.8787
658.017	-53.4194	55.516
656.997	-99.7934	37.7347
656.012	-117.593	47.6561
654.991	-162.663	41.1634
654.005	-132.527	62.0325
652.983	-178.416	94.2703
651.998	-146.707	34.8471
651.012	-155.377	20.3439
649.989	-195.38	81.147
649.002	-139.464	44.554
648.015	-77.8698	65.3915
646.991	-101.621	34.7398
646.004	-136.544	68.8567
645.016	-26.607	2.02666
643.991	-76.5634	72.5785
643.003	-115.019	84.242
642.014	-83.4439	73.4807
640.989	-78.2628	76.0186
639.999	-94.1135	67.09
639.01	-134.327	65.2098
637.983	-120.108	51.7762
636.993	-91.2317	22.3314
636.003	-126.562	82.0977
635.012	-146.982	80.5501
633.985	-110.741	63.0255
632.993	-77.2634	17.9559
632.002	-193.375	76.1986
631.01	-101.212	62.7134
630.018	-174.932	100.929
628.989	-88.1577	56.2689
627.996	-187.61	95.6622
627.003	-139.201	113.087
626.01	-212.129	103.895
625.017	-157.246	84.103
623.986	-111.139	61.7434
622.992	-199.511	110.219
621.998	-116.419	51.7048
621.003	-91.0028	76.5184
620.009	-146.504	133.276
619.014	-157.801	90.5847
618.018	-156.626	101.454
616.986	-128.122	90.4551
615.99	-142.859	51.5659
614.994	-86.5582	78.4451
613.997	-126.8	76.1746
613	-134.679	83.9511
612.003	-87.7877	83.5521
611.006	-112.913	62.9102
610.009	-123.487	76.2444
609.011	-139.912	81.1793
608.013	-78.1194	55.1726
607.014	-176.818	118.217
606.016	-94.5045	73.6168
605.017	-172.726	103.133
604.018	-181.466	110.866
603.018	-132.123	124
601.982	-161.468	128.472
600.982	-171.822	132.078
599.982	-71.0979	101.818
599.018	-175.099	128.652
598.017	-67.7268	75.8095
597.016	-133.457	114.323
596.015	-218.947	148.556
595.014	-137.332	127.633
594.012	-76.4294	117.85
593.01	-104.171	104.146
592.008	-107.045	136.336
591.005	-93.5258	121.389
590.002	-215.608	180.787
588.999	-149.163	200.139
587.996	-130.895	168.092
586.992	-117.307	191.815
585.988	-107.605	199.294
584.984	-144.463	228.919
584.017	-129.332	234.244
583.012	-109.6	252.487
582.008	-64.7021	247.816
581.002	-106.992	307.081
579.997	-105.806	294.312
578.991	-133.375	373.71
577.986	-81.4312	411.686
577.017	-89.2001	417.532
576.01	-67.8479	424.604
575.004	-73.8451	463.564
573.997	-144.312	537.769
572.99	-68.8928	577.235
571.982	-93.2006	607.505
571.012	-77.6556	691.174
570.004	-10.0681	729.177
568.996	-11.3695	809.302
567.987	-51.7212	887.532
567.016	-43.7667	969.633
566.007	-36.503	1053.59
564.998	31.6448	1158.89
563.989	50.5305	1251.94
563.017	33.6066	1385.99
562.007	44.025	1527.62
560.997	96.7106	1672.31
559.986	123.96	1809.91
559.013	107.091	1999.02
558.002	155.783	2163.28
556.991	190.263	2360.86
556.017	226.124	2561.65
555.006	260.736	2780.18
553.994	328.36	2984.1
552.982	411.073	3227.73
552.007	328.085	3489.8
550.995	435.433	3727.55
549.982	479.135	4025.14
549.006	517.615	4326.34
547.993	555.745	4601.87
547.017	651.577	4886.71
546.004	673.464	5207.63
544.99	746.889	5573.51
544.013	837.845	5882.42
542.999	920.345	6197.3
541.984	972.227	6558.64
541.007	1013.18	6878.09
539.991	1057.64	7286.56
539.014	1188.55	7675.28
537.998	1319.06	8095.64
536.982	1394.45	8430.09
536.004	1442.65	8830.43
534.988	1601.69	9217.15
534.009	1627.46	9553.36
532.992	1723.19	9859.13
532.013	1786.79	10201.6
530.995	1974.62	10487.5
530.016	2034.09	10775.9
528.998	2094.23	11000.1
528.018	2168.98	11210.7
527	2300.83	11436.2
525.981	2399.12	11631.2
525	2501.65	11750.3
523.982	2604.75	11882.7
523	2684.15	11991
522.019	2805.9	12063
520.999	2924.9	12138.8
520.017	3012.96	12190.3
518.997	3156.5	12183.9
518.015	3262.65	12199.6
516.995	3401.59	12194.9
516.012	3522.92	12143.1
514.991	3782.45	12083.6
514.008	3898.97	12034.6
512.987	4096.62	11967.6
512.003	4311.93	11902
510.981	4532.09	11810.6
509.997	4760.98	11717.7
509.013	5061.42	11614.5
507.991	5305.9	11535.4
507.006	5583.75	11469.6
505.983	6004.44	11334.1
504.998	6305.58	11259.6
504.013	6670.66	11174.9
502.989	7033.16	11078.3
502.003	7426.27	11006.9
501.017	7849.39	10918.8
499.993	8281.67	10847.5
499.007	8705.66	10768.9
497.982	9152.42	10707.6
496.996	9548	10641.6
496.009	9987.15	10558.8
494.983	10495.9	10474.3
493.996	10909.1	10399.3
493.008	11365.8	10309.2
491.983	11686.7	10229.9
490.995	12128.9	10136.8
490.006	12524.5	10056.8
489.018	12984.5	9909.43
487.991	13285	9812.64
487.003	13561.9	9737.38
486.014	13927.9	9598.69
484.986	14276.6	9414.11
483.997	14480	9301.53
483.007	14632.6	9186.47
482.017	14858.7	9001.95
480.989	15013.6	8812.83
479.999	15067	8637.53
479.009	15126.4	8456.84
478.018	15258.9	8262.43
476.989	15259.8	8091.97
475.998	15200.6	7887.05
475.007	15075	7728.26
474.016	15073.4	7546.47
472.986	15003.4	7339.26
471.994	14871.9	7134.41
471.002	14665.2	7003.2
470.01	14669.1	6764.55
469.018	14477.3	6636.13
467.987	14363	6459
466.994	14227.3	6308.05
466.001	14124.3	6123.85
465.008	14051.4	5952.89
464.015	13926.4	5838.04
462.983	13836.7	5684.31
461.989	13671.8	5545.51
460.995	13601.3	5379.57
460.001	13478.5	5252.82
459.007	13406.7	5135.65
458.013	13323.2	4970.99
457.018	13153.2	4866.36
455.985	13098.2	4680.62
454.99	12859.9	4564.95
453.995	12706.3	4409.08
452.999	12557.6	4292.87
452.004	12429.2	4163.42
451.008	12168.4	4058.97
450.012	12038.4	3908.44
449.016	11829	3785.38
447.981	11608.8	3667.58
446.985	11334.6	3571.3
445.988	11141.9	3444.84
444.991	10914.3	3341.96
443.994	10626.2	3257.51
442.997	10307.6	3190.69
441.999	10152.1	3074.96
441.002	9916.31	3013.38
440.004	9724.09	2935.7
439.006	9527.3	2874.76
438.008	9304.35	2822.77
437.01	9157.92	2773.84
436.011	8987.62	2753.91
435.013	8773.95	2736.3
434.014	8633.01	2713.34
433.015	8560.59	2726.09
432.016	8430.76	2758.1
431.016	8329.22	2804.52
430.017	8204.21	2865.12
429.017	8120.42	2935.4
428.017	8042.33	3030.43
427.017	7967.05	3134.52
426.017	7862.74	3252.98
425.016	7760.21	3406.85
424.016	7634.09	3576.5
423.015	7579.75	3733.38
422.014	7468.5	3943.86
421.013	7351.78	4137.89
420.012	7253.73	4393.6
419.01	7102.3	4682.26
418.009	7005.36	4955.02
417.007	6873.73	5301.31
416.005	6705.46	5637.93
415.003	6698.32	5943.18
414.001	6590.86	6278.52
412.998	6455.63	6653.77
411.996	6389.85	6992.1
410.993	6394.16	7276.48
409.99	6340.87	7600.99
408.987	6263.05	7924.91
407.983	6244.84	8188.37
407.018	6311.6	8428.25
406.015	6305.67	8666.87
405.011	6320.99	8895.12
404.007	6351.19	9089.13
403.003	6358.38	9308.45
401.999	6476.79	9478.48
400.994	6501.51	9677.77
399.99	6524.79	9839.26
398.985	6603.45	9978.09
398.019	6679.6	10071
397.013	6733.4	10172.1
396.008	6755.47	10255
395.003	6880.44	10308
393.997	6926.73	10354.9
392.991	7026.81	10359
391.986	7128.46	10355.3
391.018	7220.91	10330
390.012	7372.9	10296.1
389.006	7541.23	10236.6
387.999	7705.89	10137.3
386.992	7861.67	10035
385.986	8074.24	9928.72
385.017	8194.19	9834.59
384.01	8343.41	9694.15
383.003	8615.46	9538.71
381.995	8714.88	9401.08
380.988	8837.23	9262.89
380.019	8983.24	9087.06
379.011	8965.16	8925.43
378.003	8960.64	8776.13
376.995	9008.36	8565.97
375.986	8929.77	8416.88
375.016	8889.65	8228.08
374.008	8700.2	8023.48
372.999	8600.36	7811.25
371.99	8513.89	7564.37
370.981	8345.59	7358.74
370.01	8123.55	7160.96
369.001	7966.45	6926.76
367.991	7819.31	6682.69
366.982	7706.4	6428.12
366.01	7493.43	6257.78
365	7256.17	6018.4
363.99	7167.46	5780.18
363.019	7053.79	5554.38
362.008	6866.12	5361.56
360.998	6685.33	5143.78
359.987	6499.39	5014.17
359.015	6351.82	4810.58
358.004	6123.12	4649.92
356.993	6012.06	4460.36
355.981	5772.66	4377.89
355.009	5576.35	4217.78
353.997	5404.2	4142.53
352.985	5272.71	4017.93
352.012	5084.41	3903.74
351	4878.86	3840.89
349.988	4770.56	3781.43
349.015	4627.16	3742.93
348.002	4517.08	3767.82
346.99	4376.76	3772.65
346.016	4333.38	3823.03
345.003	4243.63	3910.48
343.99	4161.81	4058.06
343.016	4169.99	4206.86
342.002	4161.57	4410.06
340.989	4244.33	4612.5
340.014	4200.19	4896.37
339.001	4337.82	5133.78
337.987	4403.98	5388.6
337.012	4532.28	5650.9
335.998	4587.17	5935.71
334.983	4731.46	6168.7
334.008	4888.62	6403.85
332.993	5069.24	6632.7
332.018	5193.12	6826.64
331.003	5431.73	7018.55
329.988	5561.17	7223.54
329.012	5692.5	7409.63
327.997	5915.69	7572.65
326.981	6078.12	7763.89
326.005	6320.33	7909.26
324.99	6466.23	8160.05
324.013	6631.56	8316.46
322.997	6820.7	8497.64
321.981	7042.99	8660.48
321.004	7211.67	8856.98
319.988	7366.03	9060.31
319.01	7549.74	9236.68
317.994	7718.66	9429.5
317.016	7884.11	9607.83
316	7957.96	9785.95
314.983	8194.86	9955.08
314.005	8385.88	10035.2
312.988	8451.56	10252.9
312.01	8512.59	10431.1
310.992	8712.02	10542.5
310.014	8837.42	10751.9
308.996	8902.47	10959.7
308.018	8951.92	11191
307	9102.68	11369.5
305.982	9281.03	11602
305.003	9290.04	11860.1
303.985	9430.65	12095.3
303.005	9628.19	12296.7
301.987	9811.76	12572.1
301.007	9957.65	12864.6
299.989	10119.8	13168
299.009	10345.3	13461.5
297.99	10787.2	13772.8
297.01	11131	14063.9
295.991	11336.9	14466.1
295.011	11581	14908.3
293.991	12319	15211.3
293.011	12875.3	15488.8
291.991	12647.2	16030.4
291.011	13264	16337.9
289.991	13861.3	16552
289.01	14143.5	17054.8
287.99	13600.2	17119.1
287.009	15266.5	16868.4
285.989	14949.1	17842.7
285.007	17516	16772
283.987	16763.8	16783
283.005	25349.5	13580.5
281.984	16906.5	10923.7
281.003	9513	11415
279.982	8827.97	3915.7
279	-14829.1	17250.9
278.018	-40989.4	13124.8
276.997	3606.63	8443.29
276.014	-2136.82	5406.1
274.993	8117.41	16322.2
274.01	28467.3	-1814.75
272.988	37370.1	-12746.5
272.006	1.02672e+06	-188643
270.984	346117	346117
270.001	568.41	3658.82
269.018	-703651	531370
267.996	1.00119e+06	-168587
267.013	24818.4	-29.4947
265.99	-9214.57	13262
265.007	-19210.5	15617
263.984	-20312.1	36681.4
263	-44565.3	34425.8
262.017	22162.1	5956.91
260.994	-26399.6	9320.2
260.01	39872.5	1885.27
258.986	36384.1	3448.53
258.002	71962.2	-1239.02
257.018	43286.4	-13733
255.995	37038.2	54.6878
255.01	-8292.76	533.662
253.986	4829.86	10986.5
253.002	1.01911e+06	-182661
252.017	14396.6	5953.59
250.993	-13411.4	-1757.5
250.008	-265911	454122
248.984	1.01527e+06	-179649
247.999	-678098	526861
247.014	346117	346117
245.989	346117	346117
245.004	16052.2	-9676.84
244.018	-624793	517454
242.994	1.00517e+06	-171712
242.008	-7813.29	5026.08
240.983	20771.2	3982.64
239.997	-135.54	16413.6
239.011	-3565.12	11155.6
237.986	27853.8	5503.02
237	17737.1	-10520.6
236.014	40591.4	-5260.03
234.988	346117	346117
234.002	346117	346117
233.015	-685174	528109
231.989	346117	346117
231.003	346117	346117
230.016	346117	346117
228.99	13835	14825.9
228.003	34881	-22693.5
227.016	346117	346117
225.99	1.03067e+06	-191743
225.002	28177.5	-6078.11
224.015	26956.4	-10411.1
222.988	51645	-12724.8
222.001	20346.2	4920.57
221.014	25146.6	-22645.7
219.987	74398.8	-22551.5
218.999	-8664.56	342.56
218.011	10883.7	8297.42
216.984	23121.6	-12318.1
215.996	4438.98	8681.65
215.008	28367.3	-3664.89
213.981	45713	32374.4
212.993	-22340	26259.1
212.004	346117	346117
211.016	-29430.8	20977
209.988	16194.3	726.777
209	3169.71	-318.847
208.011	15583.1	-5310.31
206.983	20419.9	5257.92
205.994	10654.7	7777.98
205.006	-13486.1	830.162
204.017	-4179.9	1224.89
202.988	9370.59	-9565.09
201.999	-6408.88	9178.61
201.01	-14387.7	-263.287
199.982	44531.1	-4385.11

## Sheet: Supplementary Figure 36
x-axis: wavelength λ (nm)	y-axis: E-Isomer molar absorption coeffcient (L mol^-1 cm^-1)	y-axis: Z-Isomer molar absorption coeffcient (L mol^-1 cm^-1)
800.001	-15.4262	19.6649
798.995	100.682	-73.3649
797.988	202.039	-84.6325
797.015	-47.5684	12.8732
796.008	-211.264	58.7779
795	-50.3838	-9.6851
793.991	-49.8584	-10.2891
793.017	-226.557	72.7625
792.008	320.605	-139.177
790.998	89.3587	4.48383
789.988	-53.1846	-5.06283
789.013	-74.4991	40.9851
788.002	-136.942	55.9187
786.991	-38.5663	-25.3129
786.014	-117.896	19.7291
785.002	-130.422	35.0615
783.99	64.3146	-23.404
783.012	-23.1106	21.8089
781.998	10.325	-26.6962
780.985	49.521	-41.5344
780.006	-20.2203	2.95724
778.992	79.6071	-26.9682
778.012	-129.235	67.4518
776.997	26.5137	-27.7138
776.016	98.0294	-44.9019
775	100.263	-33.3678
773.984	209.938	-67.3091
773.002	188.394	-49.5304
771.985	48.9335	-34.161
771.003	113.326	-73.8583
769.985	-79.4634	28.8641
769.002	-157.318	93.0497
767.983	-88.262	7.23759
767	-107.721	56.6318
766.015	-39.1945	-14.5273
764.996	-157.531	28.8313
764.011	-71.0102	2.61892
762.99	-109.592	23.3632
762.004	57.6629	-27.4132
760.983	66.8982	-30.6764
759.997	-2.78563	13.9826
759.01	-5.54567	-2.28533
757.988	-29.748	0.868056
757	-58.5743	25.2322
756.012	-93.3851	2.48856
754.989	38.7407	-16.3229
754	15.6468	-16.4414
753.011	-86.5131	39.7326
751.987	-53.002	-30.7966
750.997	-50.8863	-28.0689
750.007	114.115	-64.271
749.017	36.9038	-36.6837
747.99	46.7869	-51.7955
746.999	47.2979	-76.8272
746.008	-119.74	36.6456
745.016	86.9521	-53.0383
743.989	-11.8336	8.03391
742.996	-136.232	47.7179
742.003	88.1446	-37.5496
741.01	-68.4482	-2.75497
740.016	-152.899	35.1066
738.987	60.9687	-61.5285
737.993	-38.6755	11.0975
736.998	-25.899	28.1861
736.003	91.5489	-9.59083
735.008	-27.2853	23.343
734.012	-0.320558	-6.84025
733.016	125.291	-71.8543
731.984	-147.615	49.7722
730.987	-9.02991	-39.1592
729.99	-67.7075	19.8914
728.993	-147.477	48.5261
727.995	-40.3377	23.8913
726.997	-30.4567	9.57966
725.999	-33.7293	-9.02368
725	-49.974	-6.47105
724.001	-123.1	31.2406
723.001	-7.22	-12.0855
722.001	45.8997	-65.6851
721.001	54.7428	-35.5005
720.001	-44.145	-6.30471
719	-75.0073	18.2043
717.999	-33.6205	6.17329
716.997	-14.5888	-16.8206
715.995	-53.1382	33.4053
714.993	10.6742	-10.2773
713.991	-45.9143	17.1161
712.988	9.30645	-26.1518
711.985	25.6571	-33.7152
711.017	-36.3589	4.89751
710.013	-87.8576	26.5039
709.009	-26.5287	-6.64444
708.004	-27.0451	4.39728
707	-14.0621	-5.58029
705.994	-22.4677	-16.4769
704.989	-20.1796	-3.52059
703.983	-8.0551	-16.4455
703.013	-34.5535	-2.34923
702.006	-29.1843	8.62951
700.999	-33.0879	15.476
699.992	-56.479	-2.22294
698.985	65.2077	-47.3058
698.013	11.0203	-27.1294
697.005	-48.4965	24.4634
695.996	-6.78905	-5.10273
694.987	127.547	-57.2792
694.014	-46.3155	-2.5889
693.005	-135.084	18.3593
691.995	-69.3119	27.168
690.985	-22.7865	-0.328177
690.01	68.0635	-30.2948
689	-71.4459	33.6196
687.989	24.8544	-29.1312
687.013	-33.7854	14.9106
686.002	99.3627	-46.3771
684.99	-151.731	8.35542
684.013	-54.6708	-20.2402
683.001	-31.1539	-3.38828
681.988	-43.6927	18.0713
681.011	18.9917	-2.45794
679.997	-21.5397	6.21996
678.983	-19.8947	-16.2391
678.005	-57.7262	36.2904
676.99	-124.721	46.6715
676.012	85.5944	-43.4207
674.996	42.7257	-21.4854
674.017	-147.704	54.718
673.001	-94.1608	14.2258
671.985	-142.257	50.7689
671.005	137.846	-53.5528
669.988	30.6951	-43.8356
669.007	-57.2582	20.2337
667.99	71.2703	-26.1917
667.009	3.4985	4.28585
665.991	-48.1	12.1903
665.009	-134.208	44.1736
663.99	-28.497	-2.07381
663.007	-155.009	25.7947
661.988	16.093	-7.19636
661.005	59.9758	-45.241
659.985	47.1456	-16.5283
659.001	-107.005	41.3474
658.017	-38.462	-1.29863
656.997	13.7405	-17.7351
656.012	-80.2753	34.9372
654.991	65.4952	-37.5729
654.005	112.147	-3.42194
652.983	-21.9875	40.7789
651.998	-18.8207	18.8109
651.012	-84.9101	36.4219
649.989	10.1948	-4.83712
649.002	-88.7857	13.3147
648.015	11.6339	6.7905
646.991	-59.4467	11.4145
646.004	2.17808	3.52647
645.016	-47.5064	33.9873
643.991	-103.426	62.7479
643.003	-139.17	72.0775
642.014	-3.55592	22.2778
640.989	16.3988	35.8113
639.999	36.4744	37.6132
639.01	-52.2115	71.0122
637.983	-86.8881	50.5781
636.993	-36.0065	56.86
636.003	-28.0079	32.2275
635.012	52.9945	22.3113
633.985	-44.4345	54.2794
632.993	-68.2184	81.9656
632.002	-22.8916	102.094
631.01	-23.9971	88.1109
630.018	-127.797	132.419
628.989	-36.3566	120.344
627.996	-46.1385	128.731
627.003	-1.63847	115.991
626.01	-88.685	146.245
625.017	21.689	118.463
623.986	-0.54547	163.861
622.992	-111.078	207.738
621.998	-5.92545	176.427
621.003	-95.3089	228.272
620.009	-25.3814	210.588
619.014	67.1306	178.984
618.018	9.91486	244.774
616.986	-4.30127	279.783
615.99	-38.7816	315.182
614.994	35.8428	309.402
613.997	-32.943	379.552
613	-16.6043	386.096
612.003	-16.3081	442.516
611.006	-82.1239	471.578
610.009	-53.2448	491.001
609.011	-33.7209	522.923
608.013	-7.02585	569.765
607.014	10.2219	592.492
606.016	12.1461	634.197
605.017	-100.248	710.194
604.018	-66.697	766.357
603.018	44.8974	768.001
601.982	-54.8864	875.374
600.982	-57.0946	939.414
599.982	-120.498	995.552
599.018	45.5296	1004.78
598.017	-6.53813	1107.6
597.016	30.2994	1156.11
596.015	5.44581	1227.23
595.014	-21.4457	1329.61
594.012	78.5317	1358.11
593.01	-9.91382	1494.82
592.008	26.5706	1577.23
591.005	9.48075	1672.39
590.002	-51.8085	1806.31
588.999	-30.6082	1898.03
587.996	-27.7288	2005.63
586.992	13.9927	2112.35
585.988	-101.07	2312.28
584.984	-24.4033	2386.71
584.017	-59.9352	2537.56
583.012	-31.1965	2652.19
582.008	99.503	2740.88
581.002	45.2686	2887.72
579.997	33.2501	3068.36
578.991	84.5524	3149.68
577.986	23.0594	3337.58
577.017	48.0021	3481.17
576.01	67.9638	3624.79
575.004	91.3344	3745.63
573.997	115.366	3911.43
572.99	97.0847	4062.51
571.982	88.5206	4222.74
571.012	152.645	4360.74
570.004	-22.0744	4581.52
568.996	143.958	4710.01
567.987	175.752	4827.08
567.016	199.535	5001.82
566.007	110.393	5183.43
564.998	217.904	5311.62
563.989	296.49	5489.01
563.017	167.149	5699.05
562.007	281.619	5822.85
560.997	303.351	5977.61
559.986	337.319	6137.14
559.013	326.31	6266.4
558.002	349.757	6424.04
556.991	355.129	6567.87
556.017	456.401	6667.65
555.006	451.402	6812.18
553.994	506.861	6906.51
552.982	509.956	7016.73
552.007	626.675	7092.99
550.995	656.021	7199.78
549.982	711.522	7281.88
549.006	706.067	7389.53
547.993	710.182	7460.3
547.017	842.883	7519.86
546.004	894.862	7561.54
544.99	992.126	7607.97
544.013	1089.45	7610.57
542.999	1101.64	7679.17
541.984	1148.74	7720.64
541.007	1243.84	7712.15
539.991	1329.12	7743.99
539.014	1421.63	7747.4
537.998	1582.78	7723.4
536.982	1663.31	7713.89
536.004	1830.13	7685.08
534.988	1991.28	7665.58
534.009	2038.17	7653.6
532.992	2252.61	7584.82
532.013	2421.33	7546.55
530.995	2591.11	7488.26
530.016	2773.54	7427.35
528.998	2848.08	7391.16
528.018	3042.77	7311.17
527	3297.73	7228.04
525.981	3505.03	7138.08
525	3710.04	7064.5
523.982	3915.47	6998.94
523	4123.65	6924.18
522.019	4312.7	6840.44
520.999	4506.47	6741.08
520.017	4787.24	6626.57
518.997	4942.6	6568.58
518.015	5156.07	6467.65
516.995	5421.63	6348.35
516.012	5544.66	6287.78
514.991	5808.12	6164.34
514.008	5986.93	6085.24
512.987	6190.56	5986.53
512.003	6348.47	5894.57
510.981	6672.43	5727.42
509.997	6829.4	5611.43
509.013	6998.12	5505.15
507.991	7069.24	5442.31
507.006	7205.17	5326.08
505.983	7334.16	5210.07
504.998	7497.41	5077.65
504.013	7575.35	4959.13
502.989	7592.8	4889.88
502.003	7654.18	4778.94
501.017	7671.73	4675.14
499.993	7639.22	4585.8
499.007	7730.42	4457.96
497.982	7657.73	4371.15
496.996	7696.98	4254.37
496.009	7645.01	4168.7
494.983	7622.92	4042.35
493.996	7551.93	3956.55
493.008	7541.06	3839.77
491.983	7451.44	3770.59
490.995	7416.8	3655.16
490.006	7325.47	3554.66
489.018	7254.83	3460.4
487.991	7059.7	3421.9
487.003	7098.65	3285.09
486.014	7045.03	3172.71
484.986	6989.06	3062.64
483.997	6883.9	2974.37
483.007	6800.07	2895.58
482.017	6725.51	2788.6
480.989	6717	2676.33
479.999	6622.83	2590.76
479.009	6480.11	2511.54
478.018	6448.34	2399.38
476.989	6388.28	2324.23
475.998	6359.58	2215.56
475.007	6287.62	2131.26
474.016	6103.14	2096.14
472.986	6198.25	1952.96
471.994	6081.81	1883.82
471.002	5916.88	1850.98
470.01	5856.63	1779.9
469.018	5878.79	1679.18
467.987	5730.4	1630.65
466.994	5668.45	1566.54
466.001	5536.17	1519.62
465.008	5402.85	1460.02
464.015	5387.38	1377.19
462.983	5148.2	1365.74
461.989	5090.57	1274.03
460.995	5023.19	1216.6
460.001	4833.57	1197.56
459.007	4762.79	1128.31
458.013	4615.35	1114.94
457.018	4514.39	1062.81
455.985	4383.29	995.847
454.99	4180.12	1000.58
453.995	4066.06	965.414
452.999	3994.95	913.737
452.004	3884.42	891.372
451.008	3754.36	881.366
450.012	3663.19	865.29
449.016	3627.31	840.974
447.981	3550.54	821.855
446.985	3465.52	849.578
445.988	3415.88	859.913
444.991	3442.83	851.503
443.994	3417.07	900.5
442.997	3413.69	943.39
441.999	3413.37	1013.09
441.002	3399.79	1083.99
440.004	3501.77	1140.26
439.006	3517.12	1265.99
438.008	3573.2	1387.03
437.01	3716.16	1494.58
436.011	3874.18	1626.36
435.013	3948.29	1825.63
434.014	4115.58	2001.69
433.015	4088.25	2268.41
432.016	4344.24	2458.98
431.016	4504.69	2722.56
430.017	4493.93	3074.49
429.017	4726.28	3366.8
428.017	4893.94	3664.54
427.017	4997.76	4054.96
426.017	5087.38	4387.5
425.016	5057.95	4821.74
424.016	5245.49	5117.05
423.015	5098.63	5558.62
422.014	5040.98	6000.88
421.013	5113.1	6281.91
420.012	5102.08	6636.36
419.01	5192.68	6972.08
418.009	5158.63	7301.3
417.007	4964.45	7693.17
416.005	5115.79	7919.81
415.003	4999.4	8261.13
414.001	5011.75	8500.46
412.998	5049.24	8737.47
411.996	5194.69	8916.11
410.993	5221.62	9108.19
409.99	5302.32	9256.24
408.987	5385.7	9386.7
407.983	5471.59	9529.01
407.018	5596.46	9623.1
406.015	5740.57	9704.98
405.011	5843.91	9782.78
404.007	5966.06	9809.23
403.003	6113.59	9835.33
401.999	6170.4	9883.54
400.994	6275.35	9884.77
399.99	6321.81	9890.88
398.985	6319.87	9912.45
398.019	6389.75	9906.12
397.013	6396.47	9874.57
396.008	6427.83	9836.75
395.003	6440.72	9772.81
393.997	6332.26	9784.52
392.991	6433.47	9690.44
391.986	6417.68	9602.49
391.018	6463.32	9531.89
390.012	6578.53	9373.68
389.006	6613.47	9232.05
387.999	6677.39	9101.12
386.992	6803.04	8913.3
385.986	6933.45	8714.05
385.017	7020.98	8505.46
384.01	6954.14	8384.93
383.003	6953.59	8213.75
381.995	7086.69	7986.33
380.988	7029.23	7802.39
380.019	7217.49	7517.65
379.011	7032.6	7374.84
378.003	6933.78	7208.95
376.995	6991.24	6959.14
375.986	6883.23	6795.14
375.016	6768.75	6604.65
374.008	6616.11	6419.44
372.999	6527.7	6237.03
371.99	6414.47	6011.73
370.981	6173.45	5875.22
370.01	6045.55	5710.58
369.001	5946.82	5527.73
367.991	5823.34	5363.54
366.982	5615.37	5182.65
366.01	5482.22	5066.11
365	5411.93	4877.39
363.99	5404.93	4691.88
363.019	5153.27	4573.06
362.008	4972.66	4496.69
360.998	4877.35	4406.5
359.987	4802.86	4249.68
359.015	4653.3	4213.58
358.004	4564.45	4136.41
356.993	4411.03	4076.59
355.981	4269.19	4058.39
355.009	4186	4015.97
353.997	4030.95	4018.94
352.985	3984.94	4006.94
352.012	3858.36	4058.42
351	3755.04	4078.69
349.988	3622.28	4154.39
349.015	3591.18	4209.01
348.002	3508.9	4291.21
346.99	3358.4	4438.14
346.016	3361.68	4533.74
345.003	3400.78	4677.88
343.99	3339.65	4849.38
343.016	3383.14	5002.3
342.002	3325.85	5226.52
340.989	3487.23	5384.27
340.014	3444.47	5634.29
339.001	3626.49	5832.19
337.987	3707.16	6083.31
337.012	3797.12	6306.71
335.998	3897.27	6522.1
334.983	4161.05	6750.86
334.008	4352.28	6985.84
332.993	4373.48	7254.19
332.018	4578.56	7435.43
331.003	4713.05	7689.56
329.988	4933.17	7905.21
329.012	4912.79	8188.65
327.997	5243.48	8333.47
326.981	5277.34	8588.4
326.005	5551.41	8739.44
324.99	5787.71	8922.24
324.013	5913.77	9100.68
322.997	6001.82	9295.93
321.981	6144.54	9462.3
321.004	6274.12	9627.9
319.988	6349.22	9840.51
319.01	6447.42	9999.39
317.994	6592.37	10133.6
317.016	6682.4	10283.8
316	6697.31	10419.8
314.983	6841.65	10590.4
314.005	6794.25	10713.9
312.988	6904.72	10823.4
312.01	6913.8	10946.5
310.992	6890.92	11123.3
310.014	6968.76	11227.2
308.996	6944.25	11400.8
308.018	6907.75	11556.6
307	6955.08	11747.6
305.982	6944.78	11965
305.003	6942.68	12195.4
303.985	6950.13	12411.5
303.005	7128.53	12642.9
301.987	6948.26	12998.4
301.007	7031.53	13304.6
299.989	7060.31	13650.4
299.009	7370.73	13938.3
297.99	7515.24	14317
297.01	7759.68	14641.8
295.991	7768.36	14980.3
295.011	7584.75	15653.6
293.991	8221.27	15761.7
293.011	8509.33	16101.6
291.991	8744.57	16458.8
291.011	8894.85	16856.9
289.991	9098.17	17191.2
289.01	9447.47	17339.6
287.99	10518.6	17146.3
287.009	9846.8	17718.5
285.989	11974.3	17588.5
285.007	13074.2	15596.2
283.987	10940.2	16849
283.005	7434.87	17799
281.984	16350.6	14707
281.003	6163.54	12101.2
279.982	2912.4	8085.57
279	-34779.3	31722.6
278.018	35069.9	5737.59
276.997	-4705.66	13288.6
276.014	-29438	18071.1
274.993	18980.7	7276.92
274.01	21494.2	-8600.06
272.988	-10698.1	15115.3
272.006	1.24174e+06	-329314
270.984	3491.76	7766.94
270.001	-18490.4	14858.4
269.018	-50568.4	30472.6
267.996	10914.2	5810.9
267.013	19323.5	9144.65
265.99	16473.9	-18935.7
265.007	-3476.48	-1881.01
263.984	-11363.4	8525.88
263	-57328.9	15570
262.017	-12384.7	30548.3
260.994	1.29639e+06	-361410
260.01	1.2641e+06	-342447
258.986	-933715	586401
258.002	-35439.7	13445.2
257.018	26506.9	5234.85
255.995	22508.1	-344.773
255.01	38552.6	-19605.1
253.986	-5613.26	291.828
253.002	1.33487e+06	-384008
252.017	-73403.9	34704.7
250.993	1610.32	-4679.85
250.008	251975	251975
248.984	1.30526e+06	-366620
247.999	1.31555e+06	-372666
247.014	24628.9	-9692
245.989	1.32113e+06	-375940
245.004	4481.2	-16662.5
244.018	251975	251975
242.994	47523.5	-17867.9
242.008	14464	13867.4
240.983	-9137.84	10295
239.997	11086	-1096.93
239.011	-34890.8	29683.8
237.986	51942.3	-19136
237	-22334	19063.3
236.014	-18183.2	10348.3
234.988	8282.15	5685.56
234.002	-1.0832e+06	628564
233.015	3384.52	-2102.58
231.989	1.30146e+06	-364392
231.003	11966.8	-9544.01
230.016	-43767.7	25734.6
228.99	45632.2	-15372.5
228.003	251975	251975
227.016	139671	94950.5
225.99	18988	-4689.05
225.002	5240.7	-4860.59
224.015	-13776.1	-10549.3
222.988	-2888.47	2228.76
222.001	2983.98	-9060.25
221.014	73504.9	-22434.2
219.987	-31844.3	29789.8
218.999	-11326.1	3060.51
218.011	15272.8	-10383.4
216.984	-17192.3	7553.67
215.996	5515.14	-8173.47
215.008	251975	251975
213.981	-24870.2	10702.9
212.993	18853.5	-2027.51
212.004	17161.1	1332.42
211.016	1.38767e+06	-415022
209.988	19616.6	-7764.01
209	60735.1	-24030.6
208.011	1.35256e+06	-394399
206.983	-49702.1	-7193.19
205.994	-12680.2	-3901.57
205.006	-24977.1	8139.71
204.017	25992.8	-5531.39
202.988	-11187.6	1927.18
201.999	21079.9	-6120.09
201.01	-26844.2	17223
199.982	-6267.46	2005.93

## Sheet: Supplementary Figure 37
x-axis: wavelength λ (nm)	y-axis: E-Isomer molar absorption coeffcient (L mol^-1 cm^-1)	y-axis: Z-Isomer molar absorption coeffcient (L mol^-1 cm^-1)
799.994	63.7973	0.333484
798.988	-5.25888	8.49783
798.016	-141.831	2.98884
797.008	64.2556	1.11804
796.001	-53.5219	3.5614
794.993	94.9322	-28.1627
793.984	35.114	20.9568
793.01	-101.359	-9.06176
792.001	-91.7715	-18.5778
790.991	-33.2703	-22.3953
790.016	-22.554	-43.4504
789.005	-86.1136	-27.3487
787.994	37.8298	-27.3065
786.983	-120.454	-0.409429
786.006	63.1468	-32.8056
784.994	-1.23672	16.9178
784.016	-81.2996	-4.39525
783.004	1.91936	7.48525
781.99	-32.1226	3.08521
781.012	-106.742	24.9997
779.997	-21.4391	-23.072
778.983	65.9323	1.23186
778.003	-78.3254	23.925
776.988	28.6129	-14.3811
776.007	44.0885	-10.8912
774.991	9.11767	7.94692
774.01	-146.328	28.9235
772.993	84.2656	-8.64417
772.011	-83.0548	19.3576
770.994	-1.74084	-23.9257
770.011	19.2989	9.6658
768.993	73.0527	-59.3663
768.009	45.1422	0.101601
766.99	-8.20748	1.70075
766.006	3.0753	-1.40008
764.986	-29.5714	-23.3453
764.001	17.7419	10.0114
763.015	10.2256	-7.32279
761.995	90.8342	-22.2527
761.008	113.149	0.127677
759.987	12.2275	-23.345
759	88.1691	-6.21313
758.013	-67.819	9.90944
756.99	-32.8754	-1.88005
756.002	21.2507	-45.5485
755.013	18.6589	-16.4536
753.989	51.7876	-42.3698
753	-77.3546	10.7949
752.011	-49.8706	13.4377
750.986	55.0245	-2.61019
749.996	38.9021	-21.4642
749.005	-7.88597	-11.71
748.015	-22.0696	8.59868
746.988	-42.3527	-31.0036
745.997	-22.9909	-5.37217
745.005	-37.7774	-21.331
744.012	21.6952	4.26467
742.984	-41.1254	14.7531
741.991	22.5643	-17.7109
740.998	36.6122	-15.1975
740.004	-38.0107	25.2941
739.01	15.0003	-12.0236
738.016	-35.3406	6.62515
736.986	59.5346	9.41083
735.991	3.37743	-10.6343
734.995	-5.83656	-0.69599
734	-65.38	2.9067
733.004	33.4239	-9.19062
732.007	-3.86139	17.8102
731.01	-44.8009	-5.50126
730.013	50.3995	-34.2762
729.016	59.2118	-35.562
727.982	-42.4465	2.89688
726.984	-4.73269	-12.3853
725.985	41.6734	-20.4381
724.987	-64.6561	2.80885
723.987	-10.5377	3.35736
722.988	-32.3547	-3.53448
721.988	9.61281	-17.0966
720.988	-21.3707	5.67686
719.987	-95.499	28.1243
718.986	19.6883	-20.1101
717.985	-37.8086	-0.557164
716.983	-9.26423	-5.49379
716.017	62.7695	1.83607
715.015	64.4321	-7.56996
714.012	-29.7697	15.1246
713.009	-6.6391	0.873845
712.006	-4.21624	-3.47212
711.002	-22.9912	7.77156
709.998	19.2788	4.55547
708.994	-38.0598	-10.0247
707.99	100.199	-22.0929
706.985	14.6254	-20.2423
706.015	9.66091	10.9107
705.01	25.5347	-11.6346
704.004	-22.1253	13.163
702.997	-77.0178	-2.49505
701.991	35.034	-7.56919
700.984	0.878418	2.8347
700.013	-33.6976	-15.1325
699.005	-33.9745	0.8025
697.997	21.1682	-17.4486
696.989	24.4985	-6.69391
696.016	2.52277	-7.94319
695.007	38.716	-4.72131
693.998	-32.02	8.96248
692.989	-1.97742	-8.34403
692.015	0.0296823	10.0089
691.005	24.5989	5.16455
689.994	81.6747	0.0517124
688.983	22.0889	-15.3021
688.008	-21.9529	-23.6918
686.997	-26.9368	-3.99091
685.985	43.2699	-14.9691
685.009	62.0662	-10.601
683.996	-47.0127	17.7934
682.984	14.1746	-17.7217
682.007	49.5328	-10.0505
680.993	11.2481	-13.2027
680.016	20.3032	-4.69177
679.002	0.83594	-8.48797
677.987	-83.567	7.82754
677.009	54.053	23.1495
675.994	21.5943	18.7521
675.015	30.9109	-15.2561
673.999	49.6606	-3.47847
672.983	-14.2608	10.6041
672.003	-91.2961	-7.21493
670.987	25.646	2.14929
670.006	22.6111	-9.33356
668.989	-17.1016	-20.1931
668.008	-59.242	12.3035
666.99	89.4353	-19.1992
666.008	18.0953	22.5207
664.99	43.7493	40.0326
664.008	18.3352	-5.9281
662.989	44.6986	-17.2782
662.006	-1.57063	8.48331
660.986	-20.569	8.06853
660.003	-57.2056	30.7485
658.982	-8.02872	21.2146
657.998	-47.6616	7.23629
657.014	-39.2467	7.91466
655.992	46.5908	-2.9665
655.008	-21.596	18.1348
653.986	102.676	-13.5938
653	-18.9074	20.2956
652.014	18.5613	11.4616
650.992	-15.9533	38.5197
650.005	-36.7541	37.7915
648.982	39.0391	-2.55826
647.995	68.3511	0.848632
647.007	0.275665	20.1701
645.983	29.3034	15.2357
644.995	86.596	-2.81438
644.007	-8.12681	16.8304
642.982	-32.2241	35.7152
641.993	-48.7307	25.1865
641.004	-38.1744	39.2383
640.015	-121.117	53.0746
638.989	3.5449	39.4901
637.999	-33.5304	30.9192
637.009	-32.3851	28.5188
636.018	2.09968	43.8092
634.991	33.3293	29.2248
634	-29.1157	56.5227
633.008	-58.1452	52.771
632.017	70.2587	59.9844
630.988	-17.567	74.7121
629.996	-39.4859	81.1146
629.004	6.77044	80.1801
628.011	12.5887	72.007
627.018	-48.0175	105.155
625.988	-10.5354	102.424
624.994	-88.434	122.763
624.001	12.4349	128.752
623.007	-85.7603	135.625
622.012	73.8888	111.172
621.018	3.05915	153.139
619.986	-66.7429	168.766
618.991	-27.3558	187.231
617.995	-49.0987	192.696
616.999	-24.3222	198.528
616.003	11.8866	227.115
615.007	-10.0621	239.513
614.011	-41.437	259.459
613.014	-62.8043	288.982
612.017	-58.4308	310.06
610.982	-11.5065	331.389
609.985	8.45071	353.391
608.987	-82.1993	386.47
607.989	-14.8629	411.106
606.99	-46.4533	455.082
605.992	-85.812	493.23
604.993	-44.8333	518.402
603.993	-97.7144	558.722
602.994	-26.2169	588.675
601.994	-89.7892	641.726
600.994	-101.794	680.386
599.994	-30.8236	721.633
598.993	-75.0196	781.034
597.992	31.1581	802.151
596.991	-21.8956	875.844
595.99	-63.4615	932.865
594.988	-32.8137	990.276
593.987	-16.2731	1034.93
592.984	-47.697	1108.29
591.982	-51.6809	1193.53
591.016	-46.6192	1279.11
590.014	-77.2047	1360.14
589.01	-29.1949	1434.33
588.007	-45.8785	1546.27
587.003	-111.708	1643.86
585.999	-41.6213	1734.18
584.995	-56.1584	1818.5
583.991	-18.4972	1933.87
582.986	-53.9264	2048.98
582.018	-26.0605	2171.72
581.013	-27.8436	2270.63
580.008	-28.5997	2406.24
579.002	-33.6732	2509.99
577.996	10.1094	2635.08
576.99	34.4308	2756.58
575.983	-13.8301	2902.25
575.014	33.1538	3032.61
574.007	25.6219	3174.94
573	1.30086	3284.98
571.992	18.8178	3456.84
570.984	50.0467	3583.03
570.014	55.8474	3727.79
569.006	38.1314	3890.75
567.997	137.12	4015.54
566.988	115.072	4187.52
566.017	154.844	4341.9
565.008	155.315	4484.9
563.998	183.511	4663.67
562.988	217.985	4823.09
562.016	182.055	4987.49
561.006	240.416	5137.56
559.995	245.806	5311.91
558.984	358.428	5462.62
558.011	278.856	5628.91
557	327.375	5783.88
555.988	432.958	5908.25
555.014	463.076	6044.77
554.002	460.224	6170.96
552.99	496.071	6313.58
552.015	565.95	6424.72
551.003	536.955	6561
549.99	616.327	6666.59
549.014	671.917	6773.54
548.001	687.105	6878.45
546.987	770.023	6960.14
546.011	805.19	7056.14
544.997	878.403	7134.45
543.983	931.394	7219.7
543.006	1020.41	7275.11
541.991	1064.87	7347.17
541.014	1133.1	7387.67
539.999	1230.72	7437.88
538.983	1314.57	7501.88
538.005	1402.32	7538.98
536.989	1492.82	7563.37
536.011	1576.14	7585.76
534.994	1757.32	7610.1
534.015	1903.07	7619.04
532.998	1970.23	7616.32
531.981	2137.34	7604.94
531.002	2267.7	7604.8
529.984	2453.93	7578.14
529.004	2607.71	7549.08
527.986	2746.29	7539.13
527.006	2956.73	7493.02
525.987	3094.06	7464.65
525.006	3333.25	7422.76
523.987	3493.84	7382.97
523.006	3723.16	7347.84
521.987	3910.65	7280.37
521.005	4148.4	7214.5
519.985	4361.75	7166.1
519.003	4605.41	7122.97
517.982	4844.5	7065.33
517	5127.36	6990.15
516.017	5323.78	6924.86
514.996	5621.94	6835.02
514.013	5834.85	6783.09
512.991	6122.44	6699.5
512.008	6374.7	6621.13
510.986	6667.37	6545.88
510.002	6967.2	6444.38
509.017	7199.94	6351.74
507.995	7457.26	6278.73
507.01	7747.94	6186.29
505.987	7946.43	6099.93
505.002	8205.2	5991.08
504.016	8416.28	5897.58
502.993	8553.27	5815.41
502.007	8775.11	5720.85
500.983	8892.42	5615.03
499.997	9074.5	5522.51
499.01	9195.42	5437.41
497.986	9295.92	5315.51
496.999	9348.16	5237.65
496.012	9458.93	5126.35
494.987	9506.78	5028.32
493.999	9520.65	4927.3
493.011	9578.36	4796.32
491.985	9535.27	4733.52
490.997	9532.01	4644.25
490.009	9555.57	4500.99
488.982	9495.52	4408.09
487.994	9441.99	4323.61
487.005	9418.63	4232.1
486.016	9398.26	4100.73
484.988	9244.05	4017.72
483.999	9164.32	3924.9
483.009	9038.9	3809.8
481.981	8984.98	3687.18
480.991	8904.66	3597.37
480.001	8876.95	3457.94
479.01	8735.28	3375.18
477.981	8679.27	3268.63
476.991	8533.44	3181.86
476	8520.5	3090.94
475.008	8424.58	2991.49
474.017	8365.58	2900.23
472.987	8304.93	2794.94
471.995	8203.87	2721.12
471.003	8190.52	2609.98
470.011	8096.38	2524.88
469.018	8024	2449.51
467.987	7882.84	2395.32
466.995	7824.86	2310.21
466.002	7752.59	2227.9
465.008	7607.89	2173.02
464.015	7565.77	2101.9
462.983	7412.99	2029.98
461.989	7321.1	1954.68
460.995	7175.55	1901.76
460.001	7100.28	1827.22
459.007	6964.73	1775.87
458.012	6831.36	1717.59
457.018	6660.01	1650.58
455.984	6592.97	1574.6
454.989	6362.84	1521.54
453.994	6180.97	1479.53
452.998	6082.67	1417.41
452.003	5881.79	1382.96
451.007	5819.43	1330.88
450.011	5611.48	1306.04
449.015	5515.4	1280.1
448.018	5412.61	1258.29
446.983	5298.93	1236.42
445.987	5248.3	1225.29
444.99	5192.68	1221.47
443.993	5133.18	1229.51
442.995	5119.88	1249.25
441.998	5128.27	1288.54
441	5111.64	1319.87
440.002	5180.42	1364.08
439.004	5238.09	1442.64
438.006	5360.5	1520.33
437.008	5399.03	1619.8
436.009	5522.42	1753.75
435.01	5685.8	1897.25
434.011	5790.57	2060.51
433.012	5904.84	2256.22
432.013	6114.65	2441.31
431.013	6282.97	2694.24
430.014	6442.15	2966.94
429.014	6576.96	3271.97
428.014	6681.35	3628.29
427.014	6927.89	3944.99
426.014	6956.5	4302.22
425.013	7018.01	4698.36
424.012	7112.82	5080.6
423.012	7122.51	5451.38
422.01	7113.15	5892.9
421.009	7115.43	6203.24
420.008	7018.62	6610.8
419.006	6924.69	6980.04
418.005	7000.21	7270.52
417.003	7002.99	7586.97
416.001	6910.24	7873.26
414.999	6931.47	8167.6
413.996	6877.01	8425.44
412.994	6898.02	8646.47
411.991	6902.28	8870.54
410.988	6945.85	9048.66
409.985	6984.76	9201.2
408.982	7099.42	9330.77
408.017	7198	9457.65
407.013	7343.25	9575.56
406.01	7410.66	9660.02
405.006	7495.83	9733.71
404.002	7663.08	9798.32
402.997	7703.75	9850.75
401.993	7804.01	9900.06
400.989	7826.35	9916.53
399.984	7896.97	9935.51
399.018	7953.86	9925.96
398.013	7890.91	9932.38
397.007	7814.19	9935.84
396.002	7781.6	9914.41
394.997	7750.97	9862.36
393.991	7705.1	9797.91
392.985	7737.46	9731.6
392.018	7691.6	9653.09
391.012	7715.31	9552.06
390.005	7683.92	9431.38
388.999	7679.24	9324.16
387.992	7755.06	9168.51
386.985	7780.39	9033.02
386.017	7756.57	8887.49
385.01	7858.43	8690.64
384.003	7879.27	8534.65
382.996	7895.3	8340.32
381.988	7902.99	8159.08
381.019	7934.08	7942.99
380.011	7914.81	7742.57
379.003	7892.64	7525.82
377.995	7782.5	7340.69
376.987	7656.15	7141.14
376.017	7584.46	6976.86
375.008	7364.61	6764.35
374	7249.05	6563.03
372.991	7126.53	6375.3
371.981	6907.99	6156.61
371.011	6778.28	5975.73
370.002	6613.57	5757.97
368.992	6285.78	5626.61
367.982	6090.77	5437.91
367.012	6021.24	5255.78
366.001	5826.56	5095.85
364.991	5621.26	4907.77
363.981	5442.16	4768.09
363.01	5420.62	4571.67
361.999	5199.02	4446.23
360.988	5085.34	4314.15
360.016	4892.89	4193.12
359.005	4774.72	4091.21
357.994	4660.46	3949.22
356.983	4490.97	3889.15
356.01	4287.5	3828.33
354.999	4225.02	3752.41
353.987	4051.73	3700.72
353.014	3990.03	3673.53
352.002	3818.67	3633.8
350.99	3716.97	3638.38
350.017	3590.91	3635.5
349.004	3483.82	3667.56
347.991	3369.26	3723.43
347.018	3327.34	3758.24
346.005	3282.94	3833.25
344.992	3215.76	3944.26
344.018	3205.98	4035.57
343.004	3151.97	4173.28
341.991	3214.13	4320.68
341.016	3288.79	4461.24
340.003	3351.88	4666.37
338.989	3356.85	4873.6
338.014	3488.26	5068.29
337	3601.9	5284.11
335.986	3829.09	5479.19
335.01	3794.26	5767.5
333.996	4042.28	5972.63
332.981	4186.67	6194.61
332.005	4347.89	6434.76
330.991	4523.75	6636.19
330.015	4639.03	6902.09
328.999	4906.44	7066.87
327.984	5132.74	7276.38
327.008	5289.09	7490.05
325.992	5356.24	7690.99
325.016	5596.86	7880.46
324	5810.21	8076.25
322.984	5955.79	8256.57
322.007	6033.41	8434.83
320.991	6288.72	8590.2
320.013	6431.16	8751.19
318.997	6537.42	8925.14
318.019	6705.17	9062.1
317.003	6857.94	9218.77
315.986	7073.62	9332.01
315.008	7136.16	9470.39
313.991	7186.48	9606.11
313.013	7309.21	9701.48
311.995	7378.98	9806.95
311.017	7446.79	9934.78
309.999	7535.24	10042.9
308.982	7578.64	10174
308.003	7527.95	10312.2
306.985	7680.89	10469.6
306.006	7736.61	10611.8
304.988	7831.05	10794.8
304.009	7951.87	10968.6
302.99	7955.18	11223
302.011	8109.73	11436.2
300.992	8388.75	11683.3
300.012	8343.44	11965.9
298.993	8657.21	12307.2
298.014	8833.86	12629.4
296.994	9096.21	12926.6
296.014	9429.76	13256.7
294.995	9497.05	13666.4
294.015	10021	13958.7
292.995	10211.7	14254.2
292.014	11016	14500.4
290.994	10813.6	14909.1
290.014	11481.5	15066.5
288.994	11882.9	15252.1
288.013	12338.6	15430.6
286.992	12669.1	15500.1
286.011	12748.2	15969.2
284.99	14030	15494.7
284.009	17770.1	15492.8
282.988	9004.95	16606.4
282.006	11437.2	14672.5
280.985	-14718.9	22292.4
280.004	5637.71	12300.2
278.982	23292.7	17055.3
278	586.966	6212.93
277.018	46341.8	1041.38
275.996	-5906.13	18935.9
275.014	-18225.6	1337.87
273.992	2928.34	13591.1
273.01	48901.6	5079.25
271.988	13635.8	-5028.14
271.005	20458.4	3087.89
269.982	-1225.87	-13624.8
268.999	-560855	273318
268.016	5467.19	-7498.66
266.994	-585776	274909
266.01	18396.1	7621.14
264.988	-75171.2	3662.39
264.004	817753	-43820.1
262.981	223267	223267
261.997	144.627	-4440.07
261.013	10223.5	-3886.57
259.99	-18701.6	4530.83
259.006	56041	-10728.4
257.983	-31993.2	19112.4
256.998	822261	-45845.6
256.014	223267	223267
254.99	753.862	-428.199
254.006	823048	-46199.2
252.982	223267	223267
251.997	-48694	3948.18
251.012	-631835	277848
249.988	-616995	276901
249.003	-563385	273479
248.017	-610129	276463
246.993	10790.1	-4852.8
246.008	26434.8	-6276.59
244.983	26493.1	-12436.1
243.997	-8008.09	4350.28
243.012	78920.9	94618.7
241.987	9050.68	3402.41
241.001	33757.9	-1658.09
240.015	-14699.2	2076.18
238.99	-8682	2243.07
238.003	15616.6	1019.1
237.017	26960.3	-5089.03
235.992	-615668	276817
235.005	-3361.43	9622.44
234.019	-27592.7	-1709.65
232.993	850299	-58442.3
232.006	223267	223267
231.02	580531	62757.9
229.993	223267	223267
229.007	844123	-55667.5
228.02	882648	-72975.9
226.993	815886	-42981.5
226.006	2064.04	863.564
225.019	26849.9	2225.83
223.992	8777.1	3866.71
223.005	-58390.3	-3881.95
222.017	7798.86	-2081.73
220.99	-7863.69	2560.52
220.002	821034	-45294.4
219.015	9763.6	-731.88
217.987	-581544	274638
217	223267	223267
216.012	30812	4052.62
214.984	24741.9	-10004.1
213.996	-1360.41	8337.2
213.008	4773.42	9547.33
212.019	-616458	276867
210.991	19095.5	-13635.6
210.003	-7458.04	-4751.74
209.014	13452	-3400.31
207.986	837117	-52519.8
206.998	23447.4	1422.37
206.009	-12693.6	5296.72
204.98	10582.5	4025.3
203.992	875123	-69594.9
203.003	612310	48480.3
202.013	3016.92	2087.84
200.985	-286.304	447.811
199.995	10004.9	-8487.43

## Sheet: Supplementary Figure 38
x-axis: wavelength λ (nm)	y-axis: Z-Isomer molar absorption coeffcient (L mol^-1 cm^-1)	y-axis: E-Isomer molar absorption coeffcient (L mol^-1 cm^-1)
800.001	28.8171	-11.0854
798.995	12.4278	-41.4773
797.988	-17.0835	0.65033
797.015	-24.5498	-56.3736
796.008	74.7174	43.2616
795	37.3091	19.4077
793.991	38.4941	-62.5747
793.017	55.8598	21.4005
792.008	29.3078	-0.52379
790.998	68.4435	38.3042
789.988	39.8658	-28.1095
789.013	39.1057	11.6093
788.002	54.6374	-36.4541
786.991	0.540179	-16.3047
786.014	-5.78859	-11.8623
785.002	26.7776	-14.5095
783.99	78.6203	-1.14799
783.012	29.879	6.30078
781.998	34.8315	18.1483
780.985	8.48104	4.39686
780.006	66.4694	8.59278
778.992	71.5458	-12.0291
778.012	32.5224	-6.05106
776.997	-5.35601	-31.7491
776.016	48.1791	-37.0681
775	4.58464	-56.8694
773.984	60.6387	-39.488
773.002	46.3738	10.4378
771.985	74.123	6.79055
771.003	50.2053	11.9102
769.985	69.9001	-13.7896
769.002	84.4953	13.8311
767.983	36.7806	19.2075
767	36.096	38.2916
766.015	14.1333	-21.8623
764.996	25.2862	-15.9171
764.011	30.0188	-9.52993
762.99	27.6789	2.31757
762.004	33.1825	-2.96626
760.983	1.16289	10.3347
759.997	30.7432	-26.8209
759.01	41.4555	-13.1058
757.988	86.8589	32.3959
757	24.6523	-49.5327
756.012	59.9888	10.9842
754.989	62.899	-2.08823
754	18.544	-18.381
753.011	13.9282	-6.24128
751.987	25.406	-36.2128
750.997	39.2437	-54.687
750.007	8.63862	-35.6382
749.017	62.4081	-27.2474
747.99	13.825	-26.3636
746.999	47.2872	-31.3516
746.008	16.9509	-26.3708
745.016	-20.1788	-5.4789
743.989	28.2209	-21.2076
742.996	11.351	-32.2574
742.003	76.6003	-8.20526
741.01	26.4546	-27.3108
740.016	18.5246	-34.6074
738.987	50.3787	-9.46906
737.993	13.4966	-40.6473
736.998	35.9474	-10.9161
736.003	16.1884	-24.865
735.008	54.7269	-19.9808
734.012	34.3968	-33.9882
733.016	72.3164	-14.6674
731.984	82.9612	10.5598
730.987	64.525	-8.995
729.99	24.7765	-30.6072
728.993	17.9679	-22.9058
727.995	16.9378	-1.48407
726.997	42.0784	-11.7256
725.999	41.2635	-28.4588
725	41.7006	-50.0291
724.001	47.1698	-18.8174
723.001	24.166	-11.7778
722.001	39.7295	-4.50016
721.001	24.8005	-1.22073
720.001	30.1582	-11.1091
719	11.8756	-2.00071
717.999	41.936	-0.122339
716.997	18.8446	-16.6854
715.995	20.5211	-22.879
714.993	33.8821	-0.221381
713.991	52.851	-5.82065
712.988	35.2745	-17.1844
711.985	48.1171	-5.04346
711.017	17.0426	1.25129
710.013	24.382	-33.9811
709.009	37.8899	-11.9486
708.004	54.3152	-14.0964
707	51.4743	2.55221
705.994	59.073	-27.7067
704.989	45.1634	-1.65189
703.983	36.2439	-8.78162
703.013	28.6762	-8.83629
702.006	48.0616	-15.3129
700.999	60.3479	-10.1136
699.992	57.2448	-25.4992
698.985	58.8156	7.31461
698.013	42.8161	-30.2049
697.005	46.1645	-11.5039
695.996	62.0269	-33.7054
694.987	50.2148	-17.6124
694.014	53.6062	-16.4658
693.005	47.1611	-12.4445
691.995	55.1424	-33.7013
690.985	92.231	-8.89974
690.01	67.9888	-19.3361
689	60.7256	-8.57533
687.989	71.8549	-34.5264
687.013	88.0584	13.6449
686.002	77.4479	-50.6887
684.99	76.5938	-13.5851
684.013	60.9654	10.281
683.001	92.8142	-33.864
681.988	98.8671	-18.067
681.011	90.9743	6.8539
679.997	104.982	-5.1325
678.983	103.609	-14.7124
678.005	89.0282	-36.0415
676.99	133.188	-46.7102
676.012	132.08	-21.9028
674.996	144.529	-42.5629
674.017	126.339	2.32159
673.001	134.707	-34.2257
671.985	152.649	7.24375
671.005	132.87	-20.0093
669.988	133.957	-13.4079
669.007	200.733	-44.5373
667.99	158.916	-17.4002
667.009	197.694	2.44585
665.991	185.129	4.11209
665.009	183.576	-16.962
663.99	192.921	-47.1606
663.007	254.843	13.8793
661.988	236.785	-24.2542
661.005	247.507	-9.48954
659.985	271.1	-21.6294
659.001	279.613	-37.4563
658.017	303.379	-34.0407
656.997	291.385	-12.6071
656.012	338.396	-35.8519
654.991	364.787	13.2022
654.005	406.177	-36.5659
652.983	402.911	-10.9863
651.998	416.438	-36.3931
651.012	434.966	-7.36152
649.989	478.095	-16.7114
649.002	476.973	-1.80119
648.015	515.233	-9.12574
646.991	578.22	1.24472
646.004	576.154	-30.1647
645.016	608.867	-30.7118
643.991	667.742	-24.5476
643.003	694.464	-32.5484
642.014	757.849	-20.6706
640.989	781.649	-5.57798
639.999	863.901	-3.23495
639.01	886.09	-11.8323
637.983	952.313	-11.1175
636.993	993.723	-16.4443
636.003	1044.81	-9.60488
635.012	1084.93	-26.2865
633.985	1173.44	1.2876
632.993	1228.69	-5.45505
632.002	1319.39	12.713
631.01	1389.74	7.28201
630.018	1446.1	-25.79
628.989	1540.35	-11.87
627.996	1580.58	6.53045
627.003	1685.41	10.5428
626.01	1758.88	0.0129878
625.017	1868.98	21.1371
623.986	1954.13	18.5057
622.992	2004.04	27.3533
621.998	2088.35	17.9194
621.003	2190.23	-8.85838
620.009	2301.27	27.3627
619.014	2414.57	49.3067
618.018	2534.29	83.8535
616.986	2667.61	56.3163
615.99	2782.24	70.4252
614.994	2903.56	108.436
613.997	3009.04	91.9358
613	3136.25	119.307
612.003	3257.55	124.042
611.006	3398.13	144.533
610.009	3544.97	159.814
609.011	3680.24	189.38
608.013	3807.02	198.378
607.014	3953.66	214.649
606.016	4082.99	249.888
605.017	4224.42	272.446
604.018	4330.49	284.648
603.018	4476.29	294.614
601.982	4623.23	380.562
600.982	4741.15	372.339
599.982	4889.34	419.755
599.018	5040.22	459.826
598.017	5170.11	484.739
597.016	5284.77	529.999
596.015	5455.39	559.433
595.014	5600.9	618.631
594.012	5735.6	644.318
593.01	5864.87	741.219
592.008	5953.71	754.025
591.005	6122.32	840.165
590.002	6253.47	883.785
588.999	6383.98	950.314
587.996	6506.15	1030.74
586.992	6679.87	1112.94
585.988	6799.3	1189.79
584.984	6908.41	1253.97
584.017	7004.29	1347.3
583.012	7131.82	1409.74
582.008	7210.05	1502.77
581.002	7338.7	1627.34
579.997	7418.33	1703.38
578.991	7526.79	1805.45
577.986	7597.19	1905.9
577.017	7676.05	2002.74
576.01	7763.87	2142.55
575.004	7851.02	2252.27
573.997	7898.3	2351.32
572.99	7936.32	2467.97
571.982	7993.62	2590.13
571.012	8048.88	2707.62
570.004	8083.93	2861.41
568.996	8122.19	2977.54
567.987	8173.83	3118.74
567.016	8191.9	3272.91
566.007	8252.79	3390.09
564.998	8257.46	3554.57
563.989	8282.69	3733.61
563.017	8299.56	3906.04
562.007	8297.88	4053.66
560.997	8288.99	4205.47
559.986	8276.93	4391.38
559.013	8278.41	4576.22
558.002	8253.1	4733.98
556.991	8242	4923.9
556.017	8224.59	5084.19
555.006	8162.1	5275.45
553.994	8161.97	5433.19
552.982	8113.31	5596.59
552.007	8074.34	5761.7
550.995	8014.3	5955.14
549.982	7998.39	6108.3
549.006	7948.88	6280.5
547.993	7866.69	6442.51
547.017	7857.47	6605.74
546.004	7787.82	6747.93
544.99	7714.44	6931.03
544.013	7650.08	7086.73
542.999	7580.24	7237.8
541.984	7527.53	7371.1
541.007	7449.32	7511.74
539.991	7379.42	7672.2
539.014	7299.28	7821.2
537.998	7227.72	7978.76
536.982	7139.57	8112.06
536.004	7032.83	8254.31
534.988	6946.55	8407.82
534.009	6869.07	8500.51
532.992	6781.21	8625.26
532.013	6674.69	8751.16
530.995	6600.81	8850.41
530.016	6492.27	8950.23
528.998	6420.09	9026.1
528.018	6325.03	9106.93
527	6209.79	9190.76
525.981	6115.42	9250.76
525	6029.35	9318.91
523.982	5925.12	9373.41
523	5839.24	9417
522.019	5738.34	9457.53
520.999	5636.74	9488.95
520.017	5556.05	9512.07
518.997	5440.8	9522.22
518.015	5364.26	9557.73
516.995	5257.54	9549.36
516.012	5145.9	9519.36
514.991	5051.07	9517.9
514.008	4938.25	9528.5
512.987	4852.36	9505.34
512.003	4762.26	9459.91
510.981	4662.82	9436.31
509.997	4563.58	9367.19
509.013	4440.63	9305.46
507.991	4327.04	9263.86
507.006	4268.05	9204.53
505.983	4146.11	9134.37
504.998	4043.87	9059.76
504.013	3929.24	8955.74
502.989	3829.74	8883.45
502.003	3760.02	8797.46
501.017	3660.03	8703.67
499.993	3541.25	8623.08
499.007	3472.79	8510.53
497.982	3391.45	8407.53
496.996	3303.44	8299.98
496.009	3247.51	8212.47
494.983	3143.57	8092.46
493.996	3068.71	7985.97
493.008	2957.47	7841.72
491.983	2888.61	7744.08
490.995	2859.02	7635.24
490.006	2775.57	7478.57
489.018	2692.77	7384.11
487.991	2630	7256.03
487.003	2564.69	7146.08
486.014	2490.37	7033.87
484.986	2416.59	6871.93
483.997	2365.93	6759.96
483.007	2283.69	6644.9
482.017	2248.58	6500.62
480.989	2174.39	6362.67
479.999	2132.81	6239.42
479.009	2091.5	6131.28
478.018	2046.5	5978.93
476.989	2020	5870.02
475.998	1972.86	5748.14
475.007	1949.24	5650.45
474.016	1928.07	5553.96
472.986	1900.04	5446.84
471.994	1894.02	5350.56
471.002	1896.99	5255.83
470.01	1906.93	5143.5
469.018	1926.78	5102.5
467.987	1933.73	5031.74
466.994	1965.22	4959.04
466.001	2012.93	4903.45
465.008	2045.99	4851.17
464.015	2106.09	4798.21
462.983	2165.67	4747.82
461.989	2254.8	4743.64
460.995	2342.21	4715.41
460.001	2446.85	4694.13
459.007	2540.2	4712.3
458.013	2685.11	4709.02
457.018	2839.83	4720.18
455.985	2963.91	4739.81
454.99	3159.43	4763.49
453.995	3353.11	4801.43
452.999	3542.8	4853.99
452.004	3740.12	4898.28
451.008	3951.73	4973.77
450.012	4196.97	5023.75
449.016	4429.42	5096.03
447.981	4668.91	5178.57
446.985	4893.26	5243.8
445.988	5117.84	5319.01
444.991	5367.99	5425.33
443.994	5607.22	5516.42
442.997	5874.7	5604.85
441.999	6112.55	5676.34
441.002	6319.27	5771.41
440.004	6547.36	5863.61
439.006	6742.31	5938.16
438.008	6979.97	6021.53
437.01	7176.35	6099.87
436.011	7362.02	6188.1
435.013	7555.76	6249.23
434.014	7743.45	6334.46
433.015	7899.09	6401.04
432.016	8054	6470.87
431.016	8188.98	6530.14
430.017	8347.06	6594.13
429.017	8469.15	6652.68
428.017	8591.19	6705.06
427.017	8697.48	6754.07
426.017	8799.84	6793.35
425.016	8875.2	6843.49
424.016	8941.2	6873.64
423.015	8988.13	6900.74
422.014	9032.49	6929.3
421.013	9054.85	6947.78
420.012	9083.07	6961.24
419.01	9089.31	6991.28
418.009	9105.92	6997.05
417.007	9095.76	7012.64
416.005	9081.5	7009.78
415.003	9043.28	7030.32
414.001	9031.63	7033.17
412.998	8984.3	7033.74
411.996	8955.13	7031.85
410.993	8894.94	7031.72
409.99	8833.34	7013.21
408.987	8782.14	7000.96
407.983	8700.08	6966.63
407.018	8643.23	6951.89
406.015	8550.74	6923.17
405.011	8463.59	6884.87
404.007	8399.85	6852.39
403.003	8320.27	6804.66
401.999	8198.49	6754.62
400.994	8103.67	6696.99
399.99	7987.68	6627.97
398.985	7854.15	6576.3
398.019	7758.54	6492.22
397.013	7609.33	6436.25
396.008	7476.44	6374.29
395.003	7357.07	6293.01
393.997	7245.22	6240.82
392.991	7098.59	6138.44
391.986	6963.73	6059.97
391.018	6856.81	6003.6
390.012	6668.58	5907.13
389.006	6549.62	5828.83
387.999	6447.69	5738.53
386.992	6322.11	5665.42
385.986	6194.56	5593.76
385.017	6077.75	5484.46
384.01	5975.78	5381.46
383.003	5874.56	5290.62
381.995	5757.46	5200.21
380.988	5675.33	5083.73
380.019	5566.31	4975.13
379.011	5464.17	4869.69
378.003	5375.43	4763.14
376.995	5264.65	4668.21
375.986	5218.27	4555.03
375.016	5109.05	4453.08
374.008	5021.78	4369.08
372.999	4940.92	4257.25
371.99	4842.32	4159.96
370.981	4765.53	4078.27
370.01	4694.69	3986.97
369.001	4618.78	3926.73
367.991	4569.84	3865.21
366.982	4504.67	3792.85
366.01	4434.33	3727.43
365	4358.64	3662.26
363.99	4304.07	3592.87
363.019	4264.9	3539.6
362.008	4238.1	3513.88
360.998	4186.56	3454.7
359.987	4164.39	3442.16
359.015	4131	3430.74
358.004	4132.17	3416.92
356.993	4130.38	3401.12
355.981	4148.06	3430.8
355.009	4151.49	3444.72
353.997	4179.51	3492.71
352.985	4214.17	3549.05
352.012	4239.22	3606.91
351	4295.72	3647.31
349.988	4337.39	3727.57
349.015	4386.56	3821.2
348.002	4455.72	3916.31
346.99	4559.68	4052.76
346.016	4653.25	4144.83
345.003	4752.06	4308.77
343.99	4881.82	4463.42
343.016	5031.11	4657.24
342.002	5191.01	4800.43
340.989	5375.75	4987.65
340.014	5544.87	5268.36
339.001	5788.82	5480.85
337.987	5993.09	5696.48
337.012	6233.22	5988.43
335.998	6506.46	6262.42
334.983	6797.96	6568.91
334.008	7114.61	6855.48
332.993	7429.61	7164.65
332.018	7759.54	7488.92
331.003	8114.26	7855.37
329.988	8483.71	8255.47
329.012	8837.4	8649.96
327.997	9215.64	9033.62
326.981	9657.98	9481.23
326.005	10036.9	9883.95
324.99	10535.5	10454.4
324.013	10924.7	10979.5
322.997	11336.9	11471.7
321.981	11804.6	12001.6
321.004	12308.2	12540.2
319.988	12810.2	13280.8
319.01	13276.1	13961.9
317.994	13820.6	14443.8
317.016	14366.1	15164.8
316	14923.9	15779.9
314.983	15497.3	16470.5
314.005	15987.7	16959.9
312.988	16498.5	17596.5
312.01	17091.1	18066.3
310.992	17616.6	18537.1
310.014	18118.9	19058.7
308.996	18644.3	19496.5
308.018	19113.1	19875
307	19599.7	20221.2
305.982	19991.8	20459
305.003	20446.2	20784.1
303.985	20815.5	20998
303.005	21121.6	21238.1
301.987	21425.4	21365
301.007	21670.5	21488
299.989	21832.2	21608.9
299.009	21897.2	21661.6
297.99	22008.1	21653.5
297.01	22033.6	21666.6
295.991	22014.4	21595.1
295.011	21969.1	21594.2
293.991	21819.9	21481.3
293.011	21660.1	21376
291.991	21452.7	21260
291.011	21280.9	21080.9
289.991	21108.3	20897.8
289.01	20670.1	20627.2
287.99	20422.2	20563.4
287.009	20228.1	20184.7
285.989	20005.2	19091.1
285.007	20835.7	20634.5
283.987	19402.3	18337.8
283.005	18237.1	18370.5
281.984	17526.7	15583.9
281.003	14490.5	15360.2
279.982	7324.13	9600.79
279	2815.02	5127.15
278.018	2874	11575.6
276.997	21199.3	10917.5
276.014	-12361.9	-5508.85
274.993	-157.501	12705.1
274.01	14799.2	3285.78
272.988	3292.07	4086.3
272.006	15217.3	14959.5
270.984	14697.4	14460.5
270.001	867.944	-3173.71
269.018	25226.7	2262.47
267.996	25482.6	4915.59
267.013	349599	-25231.4
265.99	-1389.59	-2451.13
265.007	13417.2	5575.78
263.984	-74758	321545
263	12507.8	4732.8
262.017	353612	-44823.7
260.994	-9744.38	-13398.4
260.01	-12356.2	10451.1
258.986	6232.44	10216.4
258.002	-84741.3	322532
257.018	585.546	13272.8
255.995	19497.6	6427.57
255.01	-4590.83	-3864.14
253.986	-1633.2	14147.2
253.002	5200.42	13056.3
252.017	9842.29	1319.75
250.993	-2455.99	-3818.56
250.008	11417.3	5016.11
248.984	350435	-29313.7
247.999	10877.3	-1925.3
247.014	2467.77	-2122.67
245.989	-1628.74	-17299
245.004	-2299.2	-15075.3
244.018	-5973.4	-5545.59
242.994	5113.85	-2047.36
242.008	8772.51	4324.49
240.983	4561.83	-4423.43
239.997	1454.2	10117.7
239.011	3551.96	12690.2
237.986	9766.33	11474.8
237	-1795.27	6427.28
236.014	-3043.76	13978.9
234.988	12082.7	12715.4
234.002	-44630.7	318565
233.015	-69613.6	321036
231.989	-8417.17	2849.24
231.003	30944.5	10607
230.016	10257.8	20242.9
228.99	-67149.2	320792
228.003	329174	74487.9
227.016	-276.064	-251.464
225.99	3418.12	8935.7
225.002	1653.33	3545.98
224.015	877.433	8671.99
222.988	6777.16	8294.45
222.001	30810	10335.4
221.014	-14466.4	-532.197
219.987	502.808	2875.22
218.999	353784	-45665.7
218.011	-15342.4	15146
216.984	6230.33	6242.64
215.996	11438.1	6184.37
215.008	7849.02	606.998
213.981	-9217.4	25584.3
212.993	-68.4788	-6953.22
212.004	-199.094	13525.5
211.016	12994.5	223.134
209.988	8105.12	3313.3
209	12632.7	-799.11
208.011	1269.17	-8323.41
206.983	6303.71	4257.5
205.994	-13807.2	3861.68
205.006	-21385	-3072.65
204.017	3929.27	15335.5
202.988	-1731.42	-10157.4
201.999	-6028.36	-8284.42
201.01	352242	-38138.5
199.982	-3657.1	-5418.37

## Sheet: Supplementary Figure 39
x-axis: wavelength λ (nm)	y-axis: E-Isomer molar absorption coeffcient (L mol^-1 cm^-1)	y-axis: Z-Isomer molar absorption coeffcient (L mol^-1 cm^-1)
800.001	91.9389	-15.657
798.995	73.4762	-11.7462
797.988	100.634	-18.4776
797.015	91.3307	-14.1603
796.008	71.6378	-5.38839
795	79.5222	-7.03798
793.991	101.651	-18.6202
793.017	87.3573	-8.11238
792.008	63.4542	-8.3722
790.998	82.2659	-38.2338
789.988	103.875	-34.3028
789.013	96.2408	-18.4086
788.002	84.4558	-30.6292
786.991	69.3289	-10.4176
786.014	75.0622	-14.7706
785.002	71.116	-22.1712
783.99	73.6719	-38.984
783.012	68.5622	7.26717
781.998	102.673	12.3584
780.985	84.3259	-33.7809
780.006	107.8	-26.7512
778.992	93.0402	-1.64264
778.012	95.608	-24.9725
776.997	61.7057	-20.0981
776.016	105.449	-27.3167
775	88.5222	-40.4983
773.984	90.5203	-23.058
773.002	74.6348	-14.925
771.985	99.5917	-2.65307
771.003	75.987	5.89979
769.985	114.322	-22.8726
769.002	98.9996	-27.6916
767.983	92.1389	-11.434
767	89.1784	-18.3931
766.015	88.9372	-15.2128
764.996	81.2	-17.5054
764.011	94.9989	-15.9733
762.99	92.8904	-10.9124
762.004	92.0902	-26.7346
760.983	110.557	-8.71167
759.997	80.824	-23.4739
759.01	89.6066	-4.91911
757.988	79.3411	-25.3861
757	116.711	-20.7964
756.012	73.3119	-14.8885
754.989	68.1167	-24.7914
754	97.0846	-14.6395
753.011	81.6279	-1.07572
751.987	95.2535	-40.8271
750.997	66.0498	-35.3127
750.007	90.7487	-20.9785
749.017	89.5585	-35.9038
747.99	110.877	-28.5795
746.999	85.2262	-49.0846
746.008	106.374	-15.2591
745.016	99.3954	-22.206
743.989	93.3767	-26.5741
742.996	116.262	-31.9953
742.003	102.768	-38.9577
741.01	96.6683	-11.7488
740.016	99.6757	-12.1905
738.987	95.6658	-25.3445
737.993	93.4062	-18.8959
736.998	100.547	-20.6138
736.003	104.025	-8.02344
735.008	91.75	-15.0656
734.012	115.473	-26.6961
733.016	92.073	-34.4851
731.984	95.958	-11.8299
730.987	102.137	-24.577
729.99	108.374	-10.7822
728.993	108.599	-17.9375
727.995	100.449	-10.6866
726.997	117.68	-9.09621
725.999	122.037	-8.93889
725	99.0105	-26.7886
724.001	91.5066	-28.4615
723.001	95.0241	-20.344
722.001	102.864	-25.94
721.001	100.07	-21.5788
720.001	93.6868	-19.5323
719	98.8724	-16.4545
717.999	110.593	-16.9153
716.997	102.116	-31.0967
715.995	102.57	-29.3196
714.993	103.971	-8.88168
713.991	104.705	-27.6452
712.988	107.363	-10.8905
711.985	110.459	-25.1047
711.017	111.743	-22.5167
710.013	96.832	2.96323
709.009	105.323	-11.0167
708.004	104.028	-21.9315
707	108.118	-19.6051
705.994	105.183	-26.9702
704.989	108.859	-19.847
703.983	103.999	-3.27615
703.013	97.6391	-15.2488
702.006	110.496	-17.8744
700.999	109.962	-19.1696
699.992	108.459	-17.6596
698.985	109.063	-23.3769
698.013	110.344	-11.3122
697.005	99.0517	-20.2149
695.996	102.399	-10.3753
694.987	107.911	-10.4354
694.014	113.079	-21.298
693.005	109.012	-1.96593
691.995	111.735	-3.01406
690.985	123.024	7.46661
690.01	107.032	-7.68535
689	99.4122	-15.0595
687.989	122.853	-16.8322
687.013	110.414	-24.5212
686.002	103.324	-6.11411
684.99	103.539	-8.27621
684.013	102.477	7.92289
683.001	116.992	16.8788
681.988	112.082	-7.49691
681.011	114.641	-13.6626
679.997	110.759	-13.3458
678.983	113.287	-1.82464
678.005	114.042	2.11957
676.99	117.242	10.0591
676.012	120.901	11.9793
674.996	116.769	0.220833
674.017	113.148	23.8902
673.001	118.132	3.32223
671.985	106.166	37.75
671.005	120.808	-1.11153
669.988	115.304	14.3216
669.007	99.821	22.0618
667.99	128.059	35.2769
667.009	113.607	29.7587
665.991	125.043	35.5706
665.009	102.942	44.6869
663.99	116.923	40.8001
663.007	123.437	43.3082
661.988	105.087	58.0736
661.005	115.359	61.4065
659.985	114.358	68.2332
659.001	111.227	79.5974
658.017	106.179	86.092
656.997	108.059	90.5272
656.012	122.921	107.158
654.991	111.313	106.769
654.005	109.43	105.994
652.983	104.854	98.7969
651.998	114.376	127.988
651.012	122.506	155.88
649.989	109.617	168.862
649.002	106.429	189.613
648.015	99.5076	181.418
646.991	118.527	212.084
646.004	111.402	218.847
645.016	116.73	237.479
643.991	111.267	254.839
643.003	94.3652	268.783
642.014	102.022	294.519
640.989	96.7937	321.054
639.999	104.7	342.81
639.01	93.7757	364.33
637.983	109.506	382.186
636.993	84.1663	409.792
636.003	91.8026	439.9
635.012	82.4341	457.181
633.985	85.6618	502.445
632.993	82.4139	523.146
632.002	95.4695	575.707
631.01	75.1847	607.06
630.018	96.7253	648.11
628.989	78.9274	684.185
627.996	78.4631	707.616
627.003	80.8409	763.428
626.01	72.2245	797.421
625.017	58.2642	835.208
623.986	55.4791	881.642
622.992	56.5692	937.514
621.998	63.7934	974.599
621.003	48.7482	1028.43
620.009	60.996	1092.76
619.014	65.4957	1143.43
618.018	64.1067	1213.9
616.986	50.743	1273.2
615.99	41.0309	1351.32
614.994	60.1209	1414.8
613.997	51.5989	1496.14
613	49.1333	1567.73
612.003	43.0682	1639.08
611.006	45.5672	1706.34
610.009	51.2838	1783.57
609.011	41.4324	1865.27
608.013	40.2469	1948.96
607.014	41.1952	2035
606.016	43.972	2113.19
605.017	50.5017	2193.29
604.018	46.9734	2269.05
603.018	48.7579	2333.23
601.982	61.3638	2454.81
600.982	64.4554	2532.94
599.982	59.568	2619.81
599.018	70.4193	2710.74
598.017	76.0809	2800.68
597.016	78.5723	2886.7
596.015	86.3676	2973.68
595.014	106.354	3064.26
594.012	101.362	3156.47
593.01	113.713	3240.11
592.008	127.451	3346.93
591.005	144.978	3436
590.002	158.978	3538.2
588.999	181.67	3643.33
587.996	192.008	3726.16
586.992	211.237	3814.25
585.988	236.502	3906.25
584.984	259.93	3988.87
584.017	283.827	4085.91
583.012	326.144	4145.47
582.008	349.261	4258.85
581.002	388.766	4318.63
579.997	414.544	4385.8
578.991	466.826	4465.73
577.986	498.184	4533.79
577.017	536.653	4595.63
576.01	572.778	4650.81
575.004	614.737	4706.35
573.997	668.755	4758.85
572.99	712.434	4813.41
571.982	762.672	4853.26
571.012	825.932	4900.87
570.004	882.188	4941.8
568.996	937.443	4982.7
567.987	1004.84	5012.23
567.016	1060.87	5041.76
566.007	1130.13	5065.45
564.998	1210.45	5095.03
563.989	1297.1	5114.11
563.017	1366.27	5127.95
562.007	1466.95	5147.74
560.997	1553.46	5140.11
559.986	1638.99	5153.3
559.013	1735.34	5139.38
558.002	1827.26	5142.34
556.991	1922.08	5129
556.017	2021.15	5111.19
555.006	2125.63	5079.61
553.994	2229.65	5065.72
552.982	2324.66	5053.41
552.007	2426.07	5010.71
550.995	2537.12	4995.07
549.982	2651.09	4954.37
549.006	2753.66	4918.54
547.993	2852.03	4877.16
547.017	2954.83	4836.13
546.004	3066.31	4793.4
544.99	3191.02	4756.38
544.013	3300.28	4698.8
542.999	3403.86	4648.14
541.984	3517.1	4596.6
541.007	3613.09	4541.97
539.991	3739.03	4477.62
539.014	3857.47	4408.54
537.998	3982.32	4344.2
536.982	4094.06	4283.97
536.004	4205.15	4211.51
534.988	4343.88	4133.4
534.009	4443.49	4065.74
532.992	4558.15	3999.4
532.013	4661	3908.97
530.995	4771.61	3842.75
530.016	4883.27	3748.77
528.998	4956.35	3680.89
528.018	5047.49	3616.89
527	5153.09	3533.26
525.981	5228.77	3470.34
525	5309.91	3393.28
523.982	5390.58	3313.02
523	5456.72	3249.84
522.019	5533.81	3153.83
520.999	5606.71	3092.53
520.017	5655.86	3006.18
518.997	5704.98	2943.48
518.015	5766.42	2867.64
516.995	5803.51	2793.19
516.012	5847.62	2718.92
514.991	5892.53	2644.11
514.008	5928.86	2567.3
512.987	5948.43	2483.39
512.003	5972.6	2424.77
510.981	5997.62	2329.15
509.997	6007.25	2261.24
509.013	6008.46	2188.26
507.991	6019.36	2113.4
507.006	6025.34	2040
505.983	5999.37	1975.36
504.998	5990.87	1900.08
504.013	5970.9	1835.77
502.989	5949.53	1771.61
502.003	5929.43	1709.95
501.017	5904.87	1650.6
499.993	5872.73	1586.08
499.007	5822.99	1528.31
497.982	5791.28	1471.65
496.996	5745.28	1417.98
496.009	5689.73	1372.26
494.983	5630.21	1314.24
493.996	5589.27	1265.22
493.008	5536.64	1192.69
491.983	5485.4	1167.32
490.995	5421.44	1120.88
490.006	5355.31	1071.83
489.018	5292.13	1010.59
487.991	5223.87	973.2
487.003	5170.98	942.203
486.014	5095.23	893.132
484.986	5020.39	846.525
483.997	4951.23	809.026
483.007	4872.29	794.594
482.017	4794.04	756.273
480.989	4717.7	726.779
479.999	4646.49	684.496
479.009	4564.67	651.483
478.018	4496.78	634.04
476.989	4417.44	609.807
475.998	4343.41	586.897
475.007	4274.82	565.22
474.016	4211.38	554.654
472.986	4148.01	540.213
471.994	4087.27	530.369
471.002	4019.19	530.414
470.01	3957.54	524.399
469.018	3902.97	529.628
467.987	3852.14	536.942
466.994	3809.9	539.826
466.001	3760.76	557.084
465.008	3720.32	576.596
464.015	3678.22	605.064
462.983	3637.48	623.94
461.989	3608.13	658.78
460.995	3577.41	715.379
460.001	3543.31	762.544
459.007	3521.46	812.015
458.013	3504.75	877.382
457.018	3490.62	955.618
455.985	3482.45	1048.86
454.99	3472.51	1141.86
453.995	3474.41	1251.9
452.999	3480.43	1358.52
452.004	3477.86	1475.14
451.008	3503.56	1579.85
450.012	3517.17	1736.93
449.016	3542.02	1875.84
447.981	3558.59	2010.76
446.985	3578.01	2170.46
445.988	3606.35	2294.49
444.991	3633.19	2473.83
443.994	3664.57	2626.42
442.997	3694.46	2779.81
441.999	3737.95	2926.82
441.002	3758.68	3071.46
440.004	3794.21	3221.21
439.006	3821.98	3367.68
438.008	3854.11	3524.19
437.01	3894.37	3664.91
436.011	3923.78	3787.96
435.013	3946.88	3927.27
434.014	3976.16	4067.95
433.015	3993.58	4180.84
432.016	4021.64	4302.3
431.016	4041.62	4397.17
430.017	4068.87	4520.85
429.017	4086.38	4621.21
428.017	4098.3	4706.46
427.017	4115.35	4785.65
426.017	4121.11	4844.43
425.016	4132.11	4918.71
424.016	4131.84	4976.45
423.015	4133.73	5017.58
422.014	4140.4	5062.72
421.013	4130.81	5088.19
420.012	4123.42	5105.79
419.01	4124.63	5125.52
418.009	4109.35	5138.69
417.007	4113.62	5155.21
416.005	4109.33	5151.78
415.003	4093.45	5146.75
414.001	4089.39	5135.6
412.998	4076.32	5119.94
411.996	4063.74	5096.41
410.993	4047.49	5065.92
409.99	4028.77	5060.17
408.987	4016.89	5005.11
407.983	3999.5	4974.46
407.018	3976.44	4930.86
406.015	3954.85	4894.82
405.011	3930	4855.4
404.007	3905.66	4807.39
403.003	3878.02	4751.53
401.999	3833.3	4687.05
400.994	3800.22	4638.07
399.99	3756.17	4552.94
398.985	3717.72	4486.76
398.019	3674.77	4422.88
397.013	3630.05	4344.11
396.008	3591.29	4266.73
395.003	3536.98	4179.85
393.997	3497.01	4106.24
392.991	3458.99	4015.31
391.986	3418.24	3931.45
391.018	3367.77	3861.89
390.012	3328.29	3759.3
389.006	3288.58	3674.56
387.999	3242.19	3593.19
386.992	3198.97	3527.8
385.986	3161.2	3464.45
385.017	3110.18	3370.24
384.01	3059.92	3303.51
383.003	3016.6	3238.62
381.995	2956.7	3168.26
380.988	2911.95	3111.34
380.019	2852.22	3052.94
379.011	2792.31	2997.33
378.003	2735.03	2930.51
376.995	2669.69	2874.01
375.986	2629.11	2822.22
375.016	2554.41	2763.76
374.008	2479.52	2695.86
372.999	2434.87	2662.76
371.99	2367.31	2607.93
370.981	2312.63	2548.21
370.01	2264.81	2494.95
369.001	2217.31	2449.79
367.991	2180.78	2388.03
366.982	2133.23	2359.33
366.01	2103.9	2321.51
365	2070.11	2287.63
363.99	2038.68	2261.35
363.019	2021.16	2230.43
362.008	1988.53	2203.94
360.998	1975.22	2178.73
359.987	1960.74	2157.19
359.015	1944.6	2159.14
358.004	1956.81	2141.87
356.993	1943.56	2134.31
355.981	1956.37	2133.61
355.009	1951.59	2135.51
353.997	1983.68	2127.81
352.985	2002.59	2155.03
352.012	2041.78	2179.4
351	2090.22	2209.38
349.988	2188.24	2253.53
349.015	2248.28	2336.07
348.002	2356.3	2385.55
346.99	2417.19	2447.32
346.016	2485.34	2465.8
345.003	2511.6	2474.55
343.99	2565.58	2502.79
343.016	2640.75	2539.49
342.002	2724.06	2611.3
340.989	2805.2	2677.52
340.014	2912.94	2744.32
339.001	3007.38	2842.05
337.987	3128.86	2933.54
337.012	3248.56	3056.62
335.998	3379.94	3206.13
334.983	3561.62	3358.13
334.008	3743.71	3514.31
332.993	3906.55	3694.49
332.018	4089.91	3843.91
331.003	4241.35	4054.31
329.988	4451.87	4231.98
329.012	4634.94	4432.25
327.997	4831.14	4608.54
326.981	5037.46	4799.83
326.005	5272.8	4966.86
324.99	5516.8	5239.76
324.013	5747.22	5449.04
322.997	6025.95	5657.75
321.981	6262.37	5911.28
321.004	6558.62	6162.73
319.988	6923.76	6474.17
319.01	7290.92	6701.83
317.994	7613.95	7027.55
317.016	7938.59	7318.3
316	8311.44	7626.41
314.983	8737.01	7888.4
314.005	9008.55	8153.94
312.988	9343.2	8490.3
312.01	9712.89	8737.99
310.992	10003.7	9031.26
310.014	10281.5	9332.47
308.996	10530.3	9638.09
308.018	10747.4	9935.07
307	10959.3	10232.5
305.982	11233.3	10471.7
305.003	11385.4	10746.5
303.985	11502.8	11012.6
303.005	11671.2	11245.1
301.987	11794.7	11443.1
301.007	11894.1	11609.4
299.989	11967.4	11768.2
299.009	12039.7	11886.6
297.99	12119.6	11969.9
297.01	12119.1	12072.9
295.991	12146.3	12096.6
295.011	12169.5	12098.6
293.991	12159.6	12109
293.011	12132.5	12077.4
291.991	12074.8	12036.5
291.011	12073.5	11936.8
289.991	12005.7	11813.6
289.01	11861.4	11770.8
287.99	11815.1	11622.4
287.009	11642.7	11577.2
285.989	11746.3	11347.3
285.007	10978.9	11602.1
283.987	10932.6	12065.2
283.005	12238.5	11904.5
281.984	11376.2	10778.7
281.003	18021	2808.82
279.982	9516.29	1707.18
279	8960.12	756.87
278.018	3364.3	3642.79
276.997	5506.34	9398.21
276.014	8129.97	-5801.7
274.993	157964	-51760.1
274.01	8186.24	2016.83
272.988	157898	-51354.5
272.006	2221.25	6163.56
270.984	145352	25710.7
270.001	-24615	179675
269.018	128602	128602
267.996	4412.57	5748.69
267.013	128602	128602
265.99	-25.0479	8810.14
265.007	8113.9	-1940.67
263.984	157939	-51609.7
263	146134	20905.1
262.017	8585.35	7574.74
260.994	4086.5	-943.679
260.01	157784	-50655
258.986	52048.3	54246.1
258.002	-24867.1	179759
257.018	128602	128602
255.995	128602	128602
255.01	-29520.5	181310
253.986	155995	-39665.6
253.002	145738	23341.6
252.017	-2510.05	-907.892
250.993	3972.89	3799.59
250.008	157283	-47581.5
248.984	1932.46	-209.428
247.999	5568.05	3819.7
247.014	145285	26122.2
245.989	-3636.86	-1482.8
245.004	53371.1	49727.2
244.018	4000.15	5143.82
242.994	157304	-47705
242.008	-1093.09	1632.02
240.983	1564.24	3512.21
239.997	3933.48	1388.02
239.011	2904.09	2998.74
237.986	-1615.76	-2854.03
237	1283.21	16461.1
236.014	8242.38	2081.58
234.988	1215.01	-4278.23
234.002	157508	-48962.8
233.015	-5215.86	8418.21
231.989	158457	-54789.1
231.003	-27455.5	180622
230.016	156875	-45070.1
228.99	1098.84	-12565.3
228.003	2849.53	-5583.08
227.016	-6383.83	-2055.93
225.99	-1213.79	1130.58
225.002	8138.3	-1310.57
224.015	-603.713	5538.11
222.988	11416.8	-683.871
222.001	10912.2	9052.06
221.014	-25732.6	180047
219.987	2931.68	5564.59
218.999	-8070.47	-6162.01
218.011	-37.7083	8684.08
216.984	2424.01	-11881.5
215.996	9728.82	1605.11
215.008	8926.97	-10297.6
213.981	-1982.31	2648.95
212.993	621.538	3414.15
212.004	157227	-47237.8
211.016	-356.608	799.046
209.988	-4232.74	-1360.69
209	-544.098	3559.35
208.011	-397.027	-7662.85
206.983	4213.33	8282.99
205.994	4316.4	8137.87
205.006	8853.97	-9402.68
204.017	2239.62	-2566.02
202.988	-789.937	7839.05
201.999	3751.04	781.815
201.01	158863	-57287.7
199.982	-3004.99	-7822.66

[truncated: 59 more sheets: Supplementary Figure 40, Supplementary Figure 41, Supplementary Figure 42, Supplementary Figure 43, Supplementary Figure 44, Supplementary Figure 46, Supplementary Figure 48, Supplementary Figure 49, Supplementary Figure 50, Supplementary Figure 52, Supplementary Figure 53, Supplementary Figure 55, Supplementary Figure 59, Supplementary Figure 60, Supplementary Figure 61, Supplementary Figure 62, Supplementary Figure 63, Supplementary Figure 65, Supplementary Figure 67, Supplementary Figure 68 …]
